# Supplementary material for: Adaptive Traits and Molecular Mechanisms of Rhododendron Species in Changbai Mountains’ Alpine Tundra: A Phenotype–Transcriptome Study
Source: Plants (Basel). 2025 Nov 26;14(23):3602. doi: 10.3390/plants14233602 (PMC12694299; doi:10.3390/plants14233602)
Supplement: Supplementary file 1 [file plants-14-03602-s001.zip › Supplementary table.xlsx]

## Sheet: Suppl_Tab 1
Supplementary Table 1: Leaf length and width of Rhododendron species in alpine tundra and timberline.
	leaf length (cm)			leaf width (cm)
	R.aureum	R.redowskianum	R.lapponicum	R.aureum	R.redowskianum	R.lapponicum
Alpine tundra	5.209	0.857	2.124	2.076	0.435	0.627
Alpine tundra	4.588	1.171	1.421	1.733	0.354	0.59
Alpine tundra	4.215	1.071	1.605	1.577	0.462	0.632
Alpine tundra	3.657	1.421	1.761	1.36	0.525	0.507
Alpine tundra	4.986	0.976	2.077	2.136	0.477	0.519
Alpine tundra	5.417	1.265	1.96	1.893	0.522	0.572
Alpine tundra	5.858	1.411	1.577	2.337	0.579	0.525
Alpine tundra	5.472	1.264	2.444	2.144	0.692	0.492
Alpine tundra	5.818	1.185	1.593	2.347	0.593	0.501
Alpine tundra	5.04	1.159	1.901	1.747	0.511	0.465
Alpine tundra	4.767	1.323	1.799	1.959	0.536	0.572
Alpine tundra	4.741	1.153	1.973	1.992	0.544	0.558
Alpine tundra	5.512	1.281	1.98	2.018	0.494	0.516
Alpine tundra	5.244	1.306	2.105	1.873	0.548	0.504
Alpine tundra	5.616	1.287	1.895	2.091	0.544	0.486
Alpine tundra	5.201	1.246	1.775	1.692	0.545	0.653
Alpine tundra	5.203	1.265	2.028	1.976	0.616	0.701
Alpine tundra	5.688	1.886	2.009	2.217	0.591	0.673
Alpine tundra	4.712	1.691	1.697	2.265	0.675	0.561
Alpine tundra	5.467	1.394	2.392	1.958	0.65	0.62
Understory	8.943	1.597	1.939	3.124	0.572	0.68
Understory	9.889	1.673	1.934	3.979	0.673	0.556
Understory	10.281	1.528	2.095	4.104	0.576	0.525
Understory	9.564	1.76	1.727	3.487	0.728	0.536
Understory	9.391	1.468	1.818	3.433	0.571	0.592
Understory	10.536	1.648	1.799	3.883	0.625	0.685
Understory	8.158	1.525	1.83	2.913	0.569	0.736
Understory	7.535	1.72	1.954	2.955	0.742	0.702
Understory	9.127	1.418	1.912	3.769	0.656	0.564
Understory	8.882	1.462	1.809	3.285	0.638	0.675
Understory	9.207	1.634	1.78	3.578	0.551	0.593
Understory	9.047	1.675	1.982	2.819	0.77	0.712
Understory	8.609	1.415	1.945	2.82	0.654	0.648
Understory	8.821	1.555	1.964	2.781	0.657	0.672
Understory	8.158	1.54	1.859	3.548	0.63	0.629
Understory	8.778	1.941	1.703	3.238	0.635	0.646
Understory	8.807	1.516	1.859	3.12	0.627	0.575
Understory	6.664	1.609	2.016	2.848	0.719	0.649
Understory	8.397	1.653	1.584	3.167	0.769	0.574
Understory	9.499	1.786	1.606	3.111	0.605	0.688

## Sheet: Suppl_Tab 2
Supplementary Table 2: RNA sequencing and assembly statistics for transcriptome data in Rhododendron.
Site	Species	Sample	Total Raw Reads (M)	Total Clean Reads (M)	Total Clean Bases(Gb)	Clean Reads Q20(%)	Clean Reads Q30(%)	Clean Reads Ratio(%)
Apline tundra	R.redowskianum	A_BYDJA1	45.57	43.12	6.47	98.22	94.68	94.61
Apline tundra	R.redowskianum	A_BYDJA2	45.57	43.09	6.46	98.24	94.73	94.54
Apline tundra	R.redowskianum	A_BYDJA3	43.82	41.95	6.29	98.25	94.76	95.74
Apline tundra	R.lapponicum	A_MZDJA1	45.57	42.85	6.43	98.28	94.91	94.02
Apline tundra	R.lapponicum	A_MZDJA2	45.57	43.32	6.5	98.23	94.72	95.05
Apline tundra	R.lapponicum	A_MZDJA3	45.57	43.38	6.51	98.2	94.65	95.18
Apline tundra	R.aureum	A_NPDJA1	39.7	37.68	5.65	96.51	91.53	94.92
Apline tundra	R.aureum	A_NPDJA2	45.57	43.17	6.48	96.7	91.96	94.73
Apline tundra	R.aureum	A_NPDJA3	45.57	42.79	6.42	96.63	91.85	93.89
Understory	R.redowskianum	B_BYDJA1	45.57	43.15	6.47	98.28	94.82	94.69
Understory	R.redowskianum	B_BYDJA2	45.57	43.3	6.5	98.27	94.81	95.02
Understory	R.redowskianum	B_BYDJA3	47.8	43.3	6.49	96.78	92.1	90.58
Understory	R.lapponicum	B_MZDJA1	45.57	43.2	6.48	96.73	92.03	94.8
Understory	R.lapponicum	B_MZDJA2	45.57	43.28	6.49	96.85	92.29	94.97
Understory	R.lapponicum	B_MZDJA3	45.57	43.61	6.54	96.5	91.55	95.7
Understory	R.aureum	B_NPDJA1	45.57	43.45	6.52	96.55	91.59	95.34
Understory	R.aureum	B_NPDJA2	43.82	42.18	6.33	96.55	91.59	96.26
Understory	R.aureum	B_NPDJA3	42.49	40.6	6.09	96.64	91.86	95.56

## Sheet: Suppl_Tab 3
Supplementary Table 3: The summary of DEGs of Rhododendron species.
Gene_id	Log2FoldChange	pvalue	padj	Species
BGI_novel_G000010	-1.88258	0.000338129	0.00660523	R.aureum
BGI_novel_G000025	1.4115	0.00317072	0.0407716	R.aureum
BGI_novel_G000062	-3.42134	4.57e-15	1.08e-12	R.aureum
BGI_novel_G000063	1.61864	5.25e-11	6.81e-09	R.aureum
BGI_novel_G000064	-3.01109	0.000186891	0.00404531	R.aureum
BGI_novel_G000066	-3.17592	0.000396656	0.00754061	R.aureum
BGI_novel_G000080	-6.43383	3.98e-19	1.96e-16	R.aureum
BGI_novel_G000081	-3.31256	0.000169156	0.00373661	R.aureum
BGI_novel_G000091	-3.57887	4.37e-05	0.00121677	R.aureum
BGI_novel_G000095	-3.13617	0.000219041	0.00461735	R.aureum
BGI_novel_G000119	1.45289	0.00165826	0.0242194	R.aureum
BGI_novel_G000161	-3.27814	9.23e-05	0.00225025	R.aureum
BGI_novel_G000167	-3.24185	3.22e-05	0.000937901	R.aureum
BGI_novel_G000199	-0.522456	8.02e-05	0.0019943	R.aureum
BGI_novel_G000222	-2.1475	0.00338504	0.0429383	R.aureum
BGI_novel_G000223	-2.76649	0.000168574	0.00372942	R.aureum
BGI_novel_G000237	2.56837	0.00278794	0.0370467	R.aureum
BGI_novel_G000243	1.10346	5.74e-07	2.92e-05	R.aureum
BGI_novel_G000275	3.74704	4.84e-06	0.000184213	R.aureum
BGI_novel_G000276	2.47344	2.28e-07	1.3e-05	R.aureum
BGI_novel_G000277	3.198	5.45e-08	3.68e-06	R.aureum
BGI_novel_G000333	2.28311	3.7e-12	5.87e-10	R.aureum
BGI_novel_G000344	0.856079	5.9e-07	2.98e-05	R.aureum
BGI_novel_G000355	-2.2007	0.0025691	0.0346702	R.aureum
BGI_novel_G000357	-4.36162	2.11e-07	1.22e-05	R.aureum
BGI_novel_G000361	-2.79871	1.66e-05	0.000531049	R.aureum
BGI_novel_G000366	-0.731757	0.000558363	0.00996274	R.aureum
BGI_novel_G000367	-1.83341	7.49e-08	4.9e-06	R.aureum
BGI_novel_G000383	-1.10441	7.84e-05	0.00196589	R.aureum
BGI_novel_G000387	2.33993	1.91e-07	1.11e-05	R.aureum
BGI_novel_G000396	2.8485	0.00143694	0.02157	R.aureum
BGI_novel_G000418	0.700581	0.00273086	0.0364565	R.aureum
BGI_novel_G000437	-3.80602	1.85e-06	8.08e-05	R.aureum
BGI_novel_G000449	-3.02336	1.84e-08	1.41e-06	R.aureum
BGI_novel_G000514	3.91433	6.84e-07	3.39e-05	R.aureum
BGI_novel_G000518	3.38335	0.000111199	0.00263413	R.aureum
BGI_novel_G000521	2.83304	2.39e-07	1.36e-05	R.aureum
BGI_novel_G000538	2.97458	5.58e-05	0.00148425	R.aureum
BGI_novel_G000545	-1.28871	0.003971	0.0485887	R.aureum
BGI_novel_G000557	-2.3391	6.78e-05	0.00174186	R.aureum
BGI_novel_G000572	2.97293	2.02e-06	8.68e-05	R.aureum
BGI_novel_G000585	0.921207	0.00233551	0.0321404	R.aureum
BGI_novel_G000599	3.65514	6.98e-07	3.43e-05	R.aureum
BGI_novel_G000609	1.13975	0.00169753	0.0246426	R.aureum
BGI_novel_G000620	2.30645	0.000443103	0.00825609	R.aureum
BGI_novel_G000649	-2.85334	2.18e-09	2.06e-07	R.aureum
BGI_novel_G000686	-2.49953	0.00122471	0.0189735	R.aureum
BGI_novel_G000714	2.11738	6.56e-05	0.00169764	R.aureum
BGI_novel_G000721	-3.14605	0.000165866	0.00368635	R.aureum
BGI_novel_G000735	-1.60238	0.00188427	0.0269761	R.aureum
BGI_novel_G000736	-1.31902	5.73e-05	0.00151076	R.aureum
BGI_novel_G000742	4.80321	1.2e-12	2.05e-10	R.aureum
BGI_novel_G000775	-4.80645	3.68e-09	3.31e-07	R.aureum
BGI_novel_G000776	1.90501	5.96e-06	0.000218026	R.aureum
BGI_novel_G000780	-1.17468	0.000757394	0.012821	R.aureum
BGI_novel_G000799	-1.05033	1.68e-05	0.000535974	R.aureum
BGI_novel_G000801	1.00984	7.42e-08	4.86e-06	R.aureum
BGI_novel_G000816	0.786232	0.000720619	0.0122628	R.aureum
BGI_novel_G000824	4.81036	3.19e-09	2.91e-07	R.aureum
BGI_novel_G000826	1.414	0.00364337	0.0454022	R.aureum
BGI_novel_G000829	2.6395	0.00284603	0.0376636	R.aureum
BGI_novel_G000835	0.640025	0.000622525	0.0108803	R.aureum
BGI_novel_G000841	-2.85908	0.000708906	0.0120918	R.aureum
BGI_novel_G000848	-2.77471	0.0017423	0.0252295	R.aureum
BGI_novel_G000864	-3.33421	0.000138504	0.00316542	R.aureum
BGI_novel_G000900	-3.01384	1.42e-05	0.000463886	R.aureum
BGI_novel_G000904	-1.88447	0.00322956	0.0414365	R.aureum
BGI_novel_G000909	-1.50287	1.45e-10	1.73e-08	R.aureum
BGI_novel_G000925	2.52182	0.00116363	0.0181628	R.aureum
BGI_novel_G000934	4.72091	2.62e-13	5.07e-11	R.aureum
BGI_novel_G000936	-3.04686	3.54e-05	0.00101838	R.aureum
BGI_novel_G000939	0.510823	0.0035461	0.0443614	R.aureum
BGI_novel_G000948	-3.40985	8.93e-05	0.00219149	R.aureum
BGI_novel_G000960	2.91405	6.63e-06	0.000240665	R.aureum
BGI_novel_G000961	-2.89236	5.01e-08	3.44e-06	R.aureum
BGI_novel_G000962	-2.1616	5.8e-06	0.000213318	R.aureum
BGI_novel_G000993	3.42847	3.12e-05	0.000914773	R.aureum
BGI_novel_G000997	-2.16833	0.00104381	0.0167055	R.aureum
BGI_novel_G000998	-3.09113	1.09e-05	0.000369026	R.aureum
BGI_novel_G001000	5.9075	3.42e-15	8.35e-13	R.aureum
BGI_novel_G001006	-2.78124	0.00142601	0.0214626	R.aureum
BGI_novel_G001011	1.55564	0.000525991	0.00951961	R.aureum
BGI_novel_G001015	-1.19307	0.0012511	0.0192898	R.aureum
BGI_novel_G001016	1.60093	3.71e-05	0.00106207	R.aureum
BGI_novel_G001026	-2.63089	0.00335619	0.0426655	R.aureum
BGI_novel_G001051	4.67356	1.45e-08	1.15e-06	R.aureum
BGI_novel_G001061	6.06614	9.55e-28	1.32e-24	R.aureum
BGI_novel_G001083	-2.49528	0.00375714	0.0465604	R.aureum
BGI_novel_G001085	-4.38662	1.34e-07	8.17e-06	R.aureum
BGI_novel_G001091	1.89699	0.0033726	0.0428296	R.aureum
BGI_novel_G001108	-4.02305	1.28e-06	5.82e-05	R.aureum
BGI_novel_G001109	5.11591	2.37e-12	3.89e-10	R.aureum
BGI_novel_G001133	3.41389	5.52e-05	0.00147447	R.aureum
BGI_novel_G001134	5.38613	4.76e-12	7.39e-10	R.aureum
BGI_novel_G001139	-3.51534	4.08e-05	0.00114819	R.aureum
BGI_novel_G001140	-1.38076	0.00053491	0.00965696	R.aureum
BGI_novel_G001149	1.58827	0.000740058	0.0125788	R.aureum
BGI_novel_G001159	3.42065	0.000106264	0.00254264	R.aureum
BGI_novel_G001171	-3.11745	0.000494135	0.00898788	R.aureum
BGI_novel_G001172	-2.64755	0.0032857	0.0419898	R.aureum
BGI_novel_G001181	4.84388	6.49e-10	6.85e-08	R.aureum
BGI_novel_G001182	1.33795	0.00291955	0.038305	R.aureum
BGI_novel_G001183	-2.80695	0.000467802	0.00861136	R.aureum
BGI_novel_G001191	2.4188	4.86e-07	2.53e-05	R.aureum
BGI_novel_G001194	-1.2294	0.00128455	0.0196869	R.aureum
BGI_novel_G001206	1.28672	0.00278147	0.0369776	R.aureum
BGI_novel_G001222	-2.73867	0.000797113	0.0133758	R.aureum
BGI_novel_G001236	-2.95364	0.00101582	0.0163237	R.aureum
BGI_novel_G001247	-1.19296	0.000639597	0.0111052	R.aureum
BGI_novel_G001254	-1.5901	8.58e-05	0.00211304	R.aureum
BGI_novel_G001271	3.05207	1.17e-14	2.71e-12	R.aureum
BGI_novel_G001272	2.88367	3.27e-08	2.36e-06	R.aureum
BGI_novel_G001277	-4.38149	1.9e-10	2.21e-08	R.aureum
BGI_novel_G001278	1.01525	4.83e-05	0.00131751	R.aureum
BGI_novel_G001299	-2.98974	0.000294041	0.00587696	R.aureum
BGI_novel_G001306	1.5081	7.45e-06	0.000264339	R.aureum
BGI_novel_G001319	0.706935	0.00031832	0.00628163	R.aureum
BGI_novel_G001320	0.706935	0.00031832	0.00628163	R.aureum
BGI_novel_G001329	-1.69338	6.84e-08	4.53e-06	R.aureum
BGI_novel_G001332	1.55167	5.19e-17	1.84e-14	R.aureum
BGI_novel_G001342	3.14743	0.000391821	0.0074716	R.aureum
BGI_novel_G001359	-4.86156	8.29e-10	8.5e-08	R.aureum
BGI_novel_G001366	1.35069	0.00318084	0.0408836	R.aureum
BGI_novel_G001393	-1.71631	0.00362961	0.0452696	R.aureum
BGI_novel_G001411	-4.29947	2.16e-07	1.24e-05	R.aureum
BGI_novel_G001421	2.88465	0.00125885	0.0193715	R.aureum
BGI_novel_G001422	-1.32689	0.00327427	0.0418806	R.aureum
BGI_novel_G001426	3.9868	5.52e-06	0.000204771	R.aureum
BGI_novel_G001459	-1.09556	0.000344439	0.00670146	R.aureum
BGI_novel_G001466	-1.41505	0.000894182	0.0146996	R.aureum
BGI_novel_G001476	2.71159	7.11e-08	4.68e-06	R.aureum
BGI_novel_G001478	1.5508	0.000470389	0.00865349	R.aureum
BGI_novel_G001485	-3.6836	1.82e-05	0.000573727	R.aureum
BGI_novel_G001499	-2.88319	7.37e-05	0.00185882	R.aureum
BGI_novel_G001505	-2.65172	0.000120649	0.00281901	R.aureum
BGI_novel_G001517	-3.25885	0.000203799	0.00434651	R.aureum
BGI_novel_G001521	1.05163	0.000156542	0.00351953	R.aureum
BGI_novel_G001525	0.972061	0.000269398	0.00548771	R.aureum
BGI_novel_G001526	-2.07074	0.000346074	0.00671976	R.aureum
BGI_novel_G001534	4.81038	6.63e-09	5.65e-07	R.aureum
BGI_novel_G001536	0.749021	0.000106658	0.00254996	R.aureum
BGI_novel_G001540	-1.18653	7.87e-08	5.11e-06	R.aureum
BGI_novel_G001551	-0.857885	6.68e-05	0.00172357	R.aureum
BGI_novel_G001553	-1.53783	0.000854788	0.0141966	R.aureum
BGI_novel_G001561	1.84178	0.00359541	0.0448816	R.aureum
BGI_novel_G001566	-2.26592	0.00132219	0.0201401	R.aureum
BGI_novel_G001592	-0.776084	0.0015034	0.0223494	R.aureum
BGI_novel_G001635	-1.48235	1.88e-09	1.79e-07	R.aureum
BGI_novel_G001646	-5.11554	1.26e-10	1.52e-08	R.aureum
BGI_novel_G001686	4.63838	3.79e-18	1.57e-15	R.aureum
BGI_novel_G001691	3.02332	0.000162338	0.0036201	R.aureum
BGI_novel_G001702	-2.19519	7.27e-06	0.000259803	R.aureum
BGI_novel_G001723	-1.82379	0.000989721	0.0159675	R.aureum
BGI_novel_G001724	-1.82379	0.000989721	0.0159675	R.aureum
BGI_novel_G001729	3.93286	9.35e-07	4.45e-05	R.aureum
BGI_novel_G001731	-2.0461	0.000487521	0.00888984	R.aureum
BGI_novel_G001732	1.97392	0.00215007	0.0300699	R.aureum
BGI_novel_G001740	-3.1547	0.000433571	0.00812788	R.aureum
BGI_novel_G001760	-2.69203	0.000290538	0.00582843	R.aureum
BGI_novel_G001780	1.60775	0.00402625	0.0490786	R.aureum
BGI_novel_G001804	-4.48064	1.35e-15	3.66e-13	R.aureum
BGI_novel_G001807	-0.567994	0.000902769	0.0148088	R.aureum
BGI_novel_G001820	-1.49381	0.00209111	0.0293593	R.aureum
BGI_novel_G001821	1.03167	3.84e-05	0.00109327	R.aureum
BGI_novel_G001825	-0.894191	0.000359632	0.00695975	R.aureum
BGI_novel_G001837	1.27387	6.82e-05	0.00175054	R.aureum
BGI_novel_G001840	2.44308	5.14e-07	2.65e-05	R.aureum
BGI_novel_G001859	-2.74812	0.00219373	0.0304897	R.aureum
BGI_novel_G001860	-3.82342	1.18e-06	5.42e-05	R.aureum
BGI_novel_G001868	1.48557	0.00370875	0.0460786	R.aureum
BGI_novel_G001888	-3.40011	4.34e-05	0.00121086	R.aureum
BGI_novel_G001889	-1.03441	0.00380554	0.0470597	R.aureum
BGI_novel_G001900	-3.44709	7.24e-05	0.00183732	R.aureum
BGI_novel_G001909	-1.10458	0.000681138	0.0117144	R.aureum
BGI_novel_G001916	-2.91262	1.1e-10	1.33e-08	R.aureum
BGI_novel_G001919	-3.16943	2.23e-13	4.37e-11	R.aureum
BGI_novel_G001931	-3.30586	1.83e-05	0.000575836	R.aureum
BGI_novel_G001943	2.55749	0.00279263	0.0370921	R.aureum
BGI_novel_G001951	1.53692	0.000461236	0.00851206	R.aureum
BGI_novel_G001958	1.29328	0.000224748	0.00472393	R.aureum
BGI_novel_G001967	1.56573	0.00273403	0.0364638	R.aureum
BGI_novel_G001976	3.03824	0.000634195	0.0110246	R.aureum
BGI_novel_G001990	-2.92527	1.87e-07	1.1e-05	R.aureum
BGI_novel_G001991	-3.60526	9.34e-25	1e-21	R.aureum
BGI_novel_G001998	-2.53282	1.72e-06	7.61e-05	R.aureum
BGI_novel_G001999	-4.27683	1.28e-24	1.33e-21	R.aureum
BGI_novel_G002014	2.76039	0.0020363	0.0287138	R.aureum
BGI_novel_G002027	-2.3503	0.00195681	0.0277588	R.aureum
BGI_novel_G002045	-3.03687	0.000720381	0.0122628	R.aureum
BGI_novel_G002070	-3.39692	7.91e-05	0.00197787	R.aureum
BGI_novel_G002088	1.71334	4.23e-06	0.000164439	R.aureum
BGI_novel_G002089	3.30208	0.000168732	0.00373008	R.aureum
BGI_novel_G002133	-3.36515	5.71e-05	0.00151076	R.aureum
BGI_novel_G002138	-2.98609	0.000238736	0.00494637	R.aureum
BGI_novel_G002151	-1.60174	0.00194311	0.0276277	R.aureum
BGI_novel_G002152	-1.20279	0.00342414	0.0433062	R.aureum
BGI_novel_G002157	2.62602	0.00303644	0.0394996	R.aureum
BGI_novel_G002182	-2.2502	3.48e-07	1.88e-05	R.aureum
BGI_novel_G002188	3.96744	2.67e-07	1.5e-05	R.aureum
BGI_novel_G002193	-2.30455	3.45e-08	2.46e-06	R.aureum
BGI_novel_G002233	-4.22543	3.94e-07	2.11e-05	R.aureum
BGI_novel_G002238	3.16603	0.00033741	0.00659562	R.aureum
BGI_novel_G002239	4.0335	2.49e-06	0.000103962	R.aureum
BGI_novel_G002241	2.19738	0.00086218	0.0142949	R.aureum
BGI_novel_G002276	-3.0674	0.000349994	0.00678681	R.aureum
BGI_novel_G002292	2.67728	0.00231313	0.0318897	R.aureum
BGI_novel_G002307	-1.68622	0.000858992	0.0142583	R.aureum
BGI_novel_G002322	-5.11629	6.27e-11	8.03e-09	R.aureum
BGI_novel_G002348	4.61419	3.24e-11	4.43e-09	R.aureum
BGI_novel_G002371	3.48384	8.56e-05	0.00211016	R.aureum
BGI_novel_G002376	1.05767	2.82e-05	0.000834946	R.aureum
BGI_novel_G002409	-3.85881	7.17e-06	0.000257506	R.aureum
BGI_novel_G002466	-3.30129	0.000128506	0.00296257	R.aureum
BGI_novel_G002469	-2.38216	0.00203442	0.0287138	R.aureum
BGI_novel_G002472	-1.83445	0.00038703	0.00740609	R.aureum
BGI_novel_G002489	-3.09659	0.000472781	0.00868824	R.aureum
BGI_novel_G002499	2.56116	0.0034274	0.0433242	R.aureum
BGI_novel_G002514	-1.67146	0.00286157	0.0377489	R.aureum
BGI_novel_G002523	-2.7186	0.00195327	0.0277315	R.aureum
BGI_novel_G002532	-3.38907	0.000110755	0.0026263	R.aureum
BGI_novel_G002539	-0.922728	0.00151866	0.0225186	R.aureum
BGI_novel_G002543	-2.90974	0.000277761	0.00562649	R.aureum
BGI_novel_G002560	4.15303	3.94e-14	8.53e-12	R.aureum
BGI_novel_G002561	2.45872	0.00109759	0.0173282	R.aureum
BGI_novel_G002574	2.95867	0.000139199	0.00317881	R.aureum
BGI_novel_G002576	-1.06305	0.00028768	0.00578307	R.aureum
BGI_novel_G002585	-1.49363	0.000124277	0.00288338	R.aureum
BGI_novel_G002593	-3.21218	0.000107781	0.00257258	R.aureum
BGI_novel_G002601	-1.11153	0.000520678	0.00943521	R.aureum
BGI_novel_G002602	2.21269	0.00208819	0.0293457	R.aureum
BGI_novel_G002636	-4.05154	1.75e-06	7.72e-05	R.aureum
BGI_novel_G002652	-3.49634	3.37e-09	3.05e-07	R.aureum
BGI_novel_G002657	-0.655555	0.00295779	0.0387045	R.aureum
BGI_novel_G002686	-2.10146	0.00228513	0.0315486	R.aureum
BGI_novel_G002690	2.32579	0.000113768	0.00267807	R.aureum
BGI_novel_G002691	2.35707	4.29e-05	0.00120017	R.aureum
BGI_novel_G002699	-3.57045	1.48e-07	8.93e-06	R.aureum
BGI_novel_G002710	1.87422	0.000234235	0.004867	R.aureum
BGI_novel_G002731	1.9564	0.00164019	0.0240506	R.aureum
BGI_novel_G002734	4.90539	1.88e-09	1.79e-07	R.aureum
BGI_novel_G002742	2.28969	0.00122993	0.0190168	R.aureum
BGI_novel_G002748	-2.04216	0.0031117	0.0402754	R.aureum
BGI_novel_G002760	-3.42226	6.97e-19	3.21e-16	R.aureum
BGI_novel_G002773	1.53985	0.000321507	0.00633591	R.aureum
BGI_novel_G002774	-2.11802	1.46e-05	0.000473924	R.aureum
BGI_novel_G002782	-2.89117	3.19e-09	2.91e-07	R.aureum
BGI_novel_G002785	-1.61683	8.01e-05	0.0019943	R.aureum
BGI_novel_G002787	-3.08982	0.000577729	0.0102579	R.aureum
BGI_novel_G002788	2.13288	3.93e-10	4.33e-08	R.aureum
BGI_novel_G002791	3.89502	5.6e-06	0.000207103	R.aureum
BGI_novel_G002833	-1.13296	0.00361659	0.0451266	R.aureum
BGI_novel_G002837	-1.57183	2.82e-07	1.58e-05	R.aureum
BGI_novel_G002847	1.14778	0.00349681	0.0439149	R.aureum
BGI_novel_G002852	2.69258	0.00211274	0.0296478	R.aureum
BGI_novel_G002857	-2.08072	0.000288097	0.00578743	R.aureum
BGI_novel_G002862	2.73817	0.000665439	0.0114852	R.aureum
BGI_novel_G002864	-2.44001	2.78e-05	0.000825671	R.aureum
BGI_novel_G002892	5.11628	1.28e-10	1.53e-08	R.aureum
BGI_novel_G002905	-2.86664	0.00137932	0.0208788	R.aureum
BGI_novel_G002907	-2.53978	0.000746401	0.0126792	R.aureum
BGI_novel_G002909	-3.02986	4.89e-05	0.00133262	R.aureum
BGI_novel_G002913	0.746056	0.00409717	0.0497345	R.aureum
BGI_novel_G002923	-5.4695	2.39e-14	5.25e-12	R.aureum
BGI_novel_G002934	1.70694	0.00337352	0.0428296	R.aureum
BGI_novel_G002949	-2.54311	0.00196808	0.0278737	R.aureum
BGI_novel_G002950	4.38485	1.03e-07	6.55e-06	R.aureum
BGI_novel_G002953	-2.37413	2.52e-05	0.000756734	R.aureum
BGI_novel_G002955	-2.92605	0.00113667	0.0178091	R.aureum
BGI_novel_G002956	-4.07486	2.07e-07	1.2e-05	R.aureum
BGI_novel_G002968	-3.29798	0.000166621	0.00369749	R.aureum
BGI_novel_G002969	3.45655	2.59e-05	0.000777832	R.aureum
BGI_novel_G002970	3.16172	6.53e-08	4.34e-06	R.aureum
BGI_novel_G002983	2.63065	0.000370664	0.00713994	R.aureum
BGI_novel_G002986	1.95883	1.59e-05	0.000509832	R.aureum
BGI_novel_G002992	2.40106	0.00140986	0.0212414	R.aureum
BGI_novel_G002994	2.98086	5.25e-08	3.56e-06	R.aureum
BGI_novel_G002997	1.72847	0.000427824	0.00804273	R.aureum
BGI_novel_G003022	1.78569	6.61e-07	3.29e-05	R.aureum
BGI_novel_G003023	2.58439	0.00404199	0.0492087	R.aureum
BGI_novel_G003029	-3.46174	1.09e-08	8.85e-07	R.aureum
BGI_novel_G003034	1.33494	3.96e-05	0.00111936	R.aureum
BGI_novel_G003041	-2.48957	8.05e-05	0.00200124	R.aureum
BGI_novel_G003061	-2.09687	0.000139627	0.00318387	R.aureum
BGI_novel_G003063	2.94193	0.000970489	0.0157364	R.aureum
BGI_novel_G003072	-2.97093	0.000946943	0.0154186	R.aureum
BGI_novel_G003074	-0.635689	0.000427584	0.00804273	R.aureum
BGI_novel_G003075	-1.12545	1.01e-05	0.000344348	R.aureum
BGI_novel_G003081	2.30087	2.45e-05	0.000737104	R.aureum
BGI_novel_G003087	-0.715368	1.41e-05	0.000462816	R.aureum
BGI_novel_G003126	-0.827285	0.00294662	0.0385903	R.aureum
BGI_novel_G003143	5.28022	7.14e-11	8.87e-09	R.aureum
BGI_novel_G003152	-2.21014	0.00312574	0.0403854	R.aureum
BGI_novel_G003153	-3.26473	3.86e-11	5.22e-09	R.aureum
BGI_novel_G003154	-5.52826	5.44e-21	3.36e-18	R.aureum
BGI_novel_G003156	-2.73749	0.00236503	0.0324666	R.aureum
BGI_novel_G003167	-2.58199	0.00402489	0.0490786	R.aureum
BGI_novel_G003174	1.26076	2.85e-05	0.000843968	R.aureum
BGI_novel_G003186	1.65723	0.000245797	0.00507096	R.aureum
BGI_novel_G003187	5.17719	4.8e-12	7.41e-10	R.aureum
BGI_novel_G003205	2.49607	0.0012604	0.0193715	R.aureum
BGI_novel_G003212	1.0819	0.000341393	0.00665109	R.aureum
BGI_novel_G003224	5.28342	3e-15	7.46e-13	R.aureum
BGI_novel_G003225	3.24198	6.25e-05	0.00162754	R.aureum
BGI_novel_G003227	2.69598	0.00266936	0.035815	R.aureum
BGI_novel_G003231	-1.10757	0.0032022	0.0411217	R.aureum
BGI_novel_G003258	1.71297	0.000176679	0.00386459	R.aureum
BGI_novel_G003262	5.64969	1.88e-13	3.73e-11	R.aureum
BGI_novel_G003283	-3.70154	1.2e-08	9.6e-07	R.aureum
BGI_novel_G003301	-2.79505	1.2e-07	7.44e-06	R.aureum
BGI_novel_G003304	-2.46	0.00123929	0.0191483	R.aureum
BGI_novel_G003318	1.74568	0.00288592	0.0379493	R.aureum
BGI_novel_G003319	2.14176	0.00207276	0.0291854	R.aureum
BGI_novel_G003334	-4.31511	1.47e-11	2.16e-09	R.aureum
BGI_novel_G003336	1.14877	6.69e-05	0.00172357	R.aureum
BGI_novel_G003341	-1.16759	1.91e-07	1.11e-05	R.aureum
BGI_novel_G003342	-1.16759	1.91e-07	1.11e-05	R.aureum
BGI_novel_G003343	1.59431	0.00166293	0.0242494	R.aureum
BGI_novel_G003355	1.64571	2.38e-05	0.000719573	R.aureum
BGI_novel_G003356	2.2568	5.65e-09	4.93e-07	R.aureum
BGI_novel_G003358	3.96065	3.02e-06	0.00012272	R.aureum
BGI_novel_G003359	2.10207	0.000385169	0.00737535	R.aureum
BGI_novel_G003360	-5.4913	1.26e-12	2.14e-10	R.aureum
BGI_novel_G003368	-2.63552	6.3e-06	0.000229554	R.aureum
BGI_novel_G003397	-3.32711	0.000199134	0.00425328	R.aureum
BGI_novel_G003406	-1.89681	0.00109234	0.0172823	R.aureum
BGI_novel_G003407	2.84463	6.29e-05	0.00163623	R.aureum
BGI_novel_G003426	2.76188	0.00206886	0.0291446	R.aureum
BGI_novel_G003444	2.23822	6.48e-11	8.21e-09	R.aureum
BGI_novel_G003458	3.94642	3.83e-13	7.13e-11	R.aureum
BGI_novel_G003459	2.005	9.65e-05	0.00234408	R.aureum
BGI_novel_G003470	-1.5655	0.00216555	0.0302167	R.aureum
BGI_novel_G003471	-1.64076	0.000601164	0.0105898	R.aureum
BGI_novel_G003472	-2.47832	2.25e-05	0.000688828	R.aureum
BGI_novel_G003486	3.93868	1.53e-09	1.48e-07	R.aureum
BGI_novel_G003492	4.37727	7.59e-15	1.78e-12	R.aureum
BGI_novel_G003504	0.703431	7.94e-05	0.00198382	R.aureum
BGI_novel_G003516	-1.42346	0.000656246	0.0113536	R.aureum
BGI_novel_G003520	-2.90589	4.87e-05	0.00132929	R.aureum
BGI_novel_G003528	-0.894347	0.004106	0.0498208	R.aureum
BGI_novel_G003546	4.33962	2.86e-07	1.6e-05	R.aureum
BGI_novel_G003551	1.93363	0.000100948	0.00243711	R.aureum
BGI_novel_G003558	-2.55923	0.000785855	0.013232	R.aureum
BGI_novel_G003600	3.57666	4.59e-05	0.00126528	R.aureum
BGI_novel_G003601	-3.80479	8.18e-06	0.0002848	R.aureum
BGI_novel_G003602	-3.80479	8.18e-06	0.0002848	R.aureum
BGI_novel_G003626	1.01364	0.00122723	0.0189923	R.aureum
BGI_novel_G003630	-3.00787	0.000811804	0.0135837	R.aureum
BGI_novel_G003631	-3.18812	0.000294556	0.00587696	R.aureum
BGI_novel_G003632	-3.69912	1.07e-05	0.000361043	R.aureum
BGI_novel_G003635	3.44603	6.77e-05	0.00174186	R.aureum
BGI_novel_G003638	1.4787	0.00285263	0.0376993	R.aureum
BGI_novel_G003643	-1.21921	0.0030051	0.0391971	R.aureum
BGI_novel_G003651	-2.58933	0.000691628	0.0118528	R.aureum
BGI_novel_G003654	2.06074	0.00145784	0.0218032	R.aureum
BGI_novel_G003735	-2.88289	0.000555465	0.00992939	R.aureum
BGI_novel_G003745	-2.69849	0.000606286	0.0106478	R.aureum
BGI_novel_G003746	-3.78875	1.33e-05	0.000439859	R.aureum
BGI_novel_G003754	3.99319	2.52e-06	0.000104831	R.aureum
BGI_novel_G003755	4.98596	4.46e-10	4.86e-08	R.aureum
BGI_novel_G003756	1.90388	0.000614343	0.0107697	R.aureum
BGI_novel_G003772	2.63877	0.00330952	0.042183	R.aureum
BGI_novel_G003792	2.99087	0.000136577	0.00313125	R.aureum
BGI_novel_G003818	3.43863	8.36e-05	0.00206768	R.aureum
BGI_novel_G003822	-2.42479	0.000425962	0.00802673	R.aureum
BGI_novel_G003824	3.88601	4.77e-06	0.000181825	R.aureum
BGI_novel_G003833	3.56679	1.11e-09	1.12e-07	R.aureum
BGI_novel_G003846	2.37337	0.00380427	0.0470597	R.aureum
BGI_novel_G003855	3.96632	3.96e-06	0.000155721	R.aureum
BGI_novel_G003857	2.75085	5.53e-07	2.83e-05	R.aureum
BGI_novel_G003859	3.68018	7.71e-10	8.03e-08	R.aureum
BGI_novel_G003860	3.54565	4.63e-06	0.000177955	R.aureum
BGI_novel_G003865	1.91598	2.94e-08	2.14e-06	R.aureum
BGI_novel_G003885	1.28346	9.03e-05	0.0022118	R.aureum
BGI_novel_G003887	2.51024	2.72e-07	1.53e-05	R.aureum
BGI_novel_G003901	-1.37877	1.24e-05	0.000414475	R.aureum
BGI_novel_G003941	2.7463	0.00124815	0.0192545	R.aureum
BGI_novel_G003948	-2.6335	0.00336712	0.0427857	R.aureum
BGI_novel_G003949	-4.92281	7.07e-11	8.83e-09	R.aureum
BGI_novel_G003984	5.1846	1.55e-10	1.81e-08	R.aureum
BGI_novel_G003985	3.22952	0.000154957	0.00349472	R.aureum
BGI_novel_G004011	2.4585	0.00371338	0.0461163	R.aureum
BGI_novel_G004027	-5.06391	3.24e-24	3.14e-21	R.aureum
BGI_novel_G004030	1.70023	0.00311452	0.0402808	R.aureum
BGI_novel_G004049	2.4449	0.0039477	0.0484056	R.aureum
BGI_novel_G004067	0.962337	2.21e-05	0.000679358	R.aureum
BGI_novel_G004087	-2.71047	0.00013067	0.00300531	R.aureum
BGI_novel_G004093	2.45201	0.000194371	0.00416685	R.aureum
BGI_novel_G004099	-3.26149	0.000245624	0.00507096	R.aureum
BGI_novel_G004118	4.07942	4.84e-08	3.33e-06	R.aureum
BGI_novel_G004139	-2.61895	0.00255728	0.0345506	R.aureum
BGI_novel_G004164	1.49736	0.00192927	0.0274876	R.aureum
BGI_novel_G004177	-1.02453	5.64e-05	0.00149692	R.aureum
BGI_novel_G004221	1.20529	0.000688936	0.0118206	R.aureum
BGI_novel_G004247	-1.3797	0.00243492	0.033222	R.aureum
BGI_novel_G004271	3.94914	3.01e-06	0.00012272	R.aureum
BGI_novel_G004272	-2.81266	1.94e-08	1.48e-06	R.aureum
BGI_novel_G004293	-2.08345	0.000424447	0.00801159	R.aureum
BGI_novel_G004304	-2.25164	0.00124354	0.0192005	R.aureum
BGI_novel_G004309	5.81722	7.46e-14	1.55e-11	R.aureum
BGI_novel_G004324	3.16787	1.92e-12	3.19e-10	R.aureum
BGI_novel_G004326	3.58991	2.72e-17	9.89e-15	R.aureum
BGI_novel_G004327	5.18498	8.13e-13	1.41e-10	R.aureum
BGI_novel_G004336	-3.3546	1.62e-05	0.000517973	R.aureum
BGI_novel_G004337	-2.51514	0.00016517	0.00367935	R.aureum
BGI_novel_G004354	-1.80124	0.00128499	0.0196869	R.aureum
BGI_novel_G004358	2.78643	2.7e-05	0.000807123	R.aureum
BGI_novel_G004364	3.65639	2.28e-05	0.000696007	R.aureum
BGI_novel_G004367	-2.80524	2.64e-05	0.000787952	R.aureum
BGI_novel_G004370	1.70684	0.000993513	0.016014	R.aureum
BGI_novel_G004373	-2.36537	0.0024034	0.0329001	R.aureum
BGI_novel_G004389	-2.72686	1.39e-06	6.29e-05	R.aureum
BGI_novel_G004391	-2.69232	0.00041272	0.00783574	R.aureum
BGI_novel_G004393	-2.25126	1.09e-07	6.88e-06	R.aureum
BGI_novel_G004409	-3.09958	2.13e-06	9.04e-05	R.aureum
BGI_novel_G004413	-2.52409	4.98e-06	0.00018828	R.aureum
BGI_novel_G004452	2.00297	0.00149042	0.0222133	R.aureum
BGI_novel_G004475	-2.22174	1.47e-05	0.000474889	R.aureum
BGI_novel_G004515	-3.90921	4.77e-06	0.000181825	R.aureum
BGI_novel_G004516	-2.46819	0.00289524	0.0380548	R.aureum
BGI_novel_G004523	-2.94089	0.000364116	0.0070278	R.aureum
BGI_novel_G004525	-2.67245	0.00300142	0.0391668	R.aureum
BGI_novel_G004526	-2.44498	0.000118366	0.00277505	R.aureum
BGI_novel_G004544	3.02324	7.85e-06	0.000275581	R.aureum
BGI_novel_G004552	1.37677	1.42e-09	1.39e-07	R.aureum
BGI_novel_G004575	4.63733	1.13e-08	9.12e-07	R.aureum
BGI_novel_G004582	-2.36868	0.00299259	0.0390783	R.aureum
BGI_novel_G004591	-2.51394	0.000296028	0.00589378	R.aureum
BGI_novel_G004596	-2.62755	0.00129185	0.0197815	R.aureum
BGI_novel_G004624	1.30619	0.00293119	0.0384391	R.aureum
BGI_novel_G004629	-1.41944	3e-22	2.35e-19	R.aureum
BGI_novel_G004637	-2.24507	5.42e-06	0.000201769	R.aureum
BGI_novel_G004638	9.14738	2.16e-46	1.05e-42	R.aureum
BGI_novel_G004644	0.736514	7.23e-06	0.000258664	R.aureum
BGI_novel_G004650	-2.59238	0.00290671	0.0381709	R.aureum
BGI_novel_G004663	-1.73662	5.72e-05	0.00151076	R.aureum
BGI_novel_G004671	-2.45321	0.000158496	0.00356062	R.aureum
BGI_novel_G004690	-4.39283	3.58e-07	1.93e-05	R.aureum
BGI_novel_G004708	-2.04915	0.0006508	0.0112661	R.aureum
BGI_novel_G004709	-3.2963	5.66e-06	0.000208979	R.aureum
BGI_novel_G004714	-1.88605	0.000217538	0.00459566	R.aureum
BGI_novel_G004727	1.08628	0.000560482	0.0099944	R.aureum
BGI_novel_G004748	0.851575	0.00350827	0.0439828	R.aureum
BGI_novel_G004750	1.31368	6.03e-06	0.00021998	R.aureum
BGI_novel_G004769	-1.40461	0.00321888	0.0413177	R.aureum
BGI_novel_G004773	-3.1393	1.57e-29	2.39e-26	R.aureum
BGI_novel_G004794	-1.07036	0.00282684	0.0374436	R.aureum
BGI_novel_G004797	4.04093	1.24e-11	1.83e-09	R.aureum
BGI_novel_G004808	2.65779	0.00109097	0.0172795	R.aureum
BGI_novel_G004810	2.99785	0.000756982	0.012821	R.aureum
BGI_novel_G004815	-2.67139	3.32e-08	2.39e-06	R.aureum
BGI_novel_G004863	-2.51998	3.37e-08	2.41e-06	R.aureum
DUH000012.3	0.905208	0.00117135	0.0182652	R.aureum
DUH000023.2	2.48036	0.00220648	0.0306229	R.aureum
DUH000041.2	2.76358	0.000603137	0.0106117	R.aureum
DUH000042.1	1.20134	1.48e-07	8.93e-06	R.aureum
DUH000088.1	1.56137	1.3e-18	5.8e-16	R.aureum
DUH000105.1	0.985071	8.4e-05	0.00207629	R.aureum
DUH000111.1	0.902149	4.32e-07	2.28e-05	R.aureum
DUH000124.1	-1.56496	0.000111581	0.00263726	R.aureum
DUH000157.1	1.77091	1.19e-05	0.000397534	R.aureum
DUH000176.1	1.17713	2.92e-07	1.63e-05	R.aureum
DUH000177.1	-1.37492	6.18e-13	1.11e-10	R.aureum
DUH000198.2	-0.812535	0.000189033	0.00407044	R.aureum
DUH000217.1	-0.931648	0.00011974	0.002805	R.aureum
DUH000271.1	1.24886	0.00083158	0.0138587	R.aureum
DUH000290.2	-0.731598	0.000542843	0.00976979	R.aureum
DUH000340.1	0.419505	0.00273117	0.0364565	R.aureum
DUH000341.1	2.08745	6.87e-11	8.67e-09	R.aureum
DUH000357.1	2.94426	0.000618051	0.0108162	R.aureum
DUH000369.1	2.56748	2.89e-09	2.67e-07	R.aureum
DUH000380.1	2.88723	3.59e-15	8.62e-13	R.aureum
DUH000412.1	-3.45256	1.7e-05	0.00054093	R.aureum
DUH000422.1	-4.64502	1.06e-09	1.08e-07	R.aureum
DUH000436.1	1.68491	0.00290412	0.0381541	R.aureum
DUH000442.1	0.731686	0.00215204	0.0300829	R.aureum
DUH000445.1	1.48049	5.93e-05	0.00155956	R.aureum
DUH000454.1	-2.19772	3.65e-26	4.62e-23	R.aureum
DUH000467.1	1.39692	2.41e-08	1.81e-06	R.aureum
DUH000473.1	-1.62246	2.14e-08	1.62e-06	R.aureum
DUH000474.1	-0.54437	0.00241366	0.0329939	R.aureum
DUH000486.1	1.60044	1.45e-16	4.74e-14	R.aureum
DUH000491.1	-1.46598	2.34e-06	9.83e-05	R.aureum
DUH000499.1	1.32305	0.00155933	0.0230393	R.aureum
DUH000536.1	3.28649	0.000178331	0.00389486	R.aureum
DUH000559.1	0.449339	0.0026641	0.0357771	R.aureum
DUH000582.1	-4.02395	6.26e-10	6.64e-08	R.aureum
DUH000603.3	-2.80062	3.74e-06	0.000148116	R.aureum
DUH000637.1	-0.75513	0.000293211	0.00586583	R.aureum
DUH000639.1	1.28225	3.85e-05	0.00109612	R.aureum
DUH000647.1	0.815202	0.000360164	0.0069654	R.aureum
DUH000650.1	-0.718262	0.000396396	0.0075406	R.aureum
DUH000659.1	0.885406	0.000121996	0.00284181	R.aureum
DUH000690.1	1.52149	0.000315736	0.00624162	R.aureum
DUH000717.1	-2.08691	0.000645212	0.0111893	R.aureum
DUH000732.1	1.37754	1.97e-06	8.52e-05	R.aureum
DUH000749.1	-1.56213	0.00158458	0.0233649	R.aureum
DUH000754.1	-1.65168	3.29e-05	0.00095531	R.aureum
DUH000757.1	-2.33819	0.000118027	0.00276935	R.aureum
DUH000759.1	-2.70003	8.76e-07	4.2e-05	R.aureum
DUH000770.1	1.76084	0.000426095	0.00802673	R.aureum
DUH000772.1	-2.60185	0.00347908	0.0437924	R.aureum
DUH000816.1	2.14581	0.00013964	0.00318387	R.aureum
DUH000838.1	0.90912	4.98e-05	0.00135095	R.aureum
DUH000871.1	2.14946	4.75e-12	7.39e-10	R.aureum
DUH000900.1	-1.9367	4.09e-08	2.87e-06	R.aureum
DUH000933.1	-2.88861	1.18e-05	0.000396435	R.aureum
DUH000948.1	-1.63056	2.3e-09	2.17e-07	R.aureum
DUH000959.1	3.18594	4.38e-11	5.81e-09	R.aureum
DUH000974.1	-2.88104	0.00122683	0.0189923	R.aureum
DUH000991.1	0.860042	9.06e-05	0.00221716	R.aureum
DUH000993.1	1.9138	0.00109195	0.0172823	R.aureum
DUH001008.1	1.91193	0.00134003	0.0203797	R.aureum
DUH001016.1	1.39895	2.71e-13	5.21e-11	R.aureum
DUH001020.1	-0.670353	0.00349116	0.0438775	R.aureum
DUH001076.1	4.50406	3.05e-12	4.92e-10	R.aureum
DUH001078.1	-3.17566	0.000158615	0.00356062	R.aureum
DUH001095.1	0.810106	6.84e-05	0.0017549	R.aureum
DUH001099.1	1.95531	6.82e-05	0.00175054	R.aureum
DUH001102.1	1.98739	2.56e-09	2.38e-07	R.aureum
DUH001132.1	1.09219	3.02e-05	0.000890461	R.aureum
DUH001146.4	-1.99036	0.00411168	0.0498689	R.aureum
DUH001192.1	-0.767755	0.00389475	0.0478978	R.aureum
DUH001193.1	-0.685981	1.47e-05	0.000475203	R.aureum
DUH001207.2	-0.591855	0.00199159	0.0281654	R.aureum
DUH001210.1	1.8857	8.01e-05	0.0019943	R.aureum
DUH001255.2	0.852976	0.000473875	0.00870109	R.aureum
DUH001256.1	0.938651	7.9e-05	0.00197787	R.aureum
DUH001303.1	-5.13859	1.24e-15	3.39e-13	R.aureum
DUH001321.1	0.687471	0.00151739	0.0225135	R.aureum
DUH001390.1	-3.02256	0.000426963	0.00803786	R.aureum
DUH001396.1	0.59601	4.99e-05	0.00135289	R.aureum
DUH001416.1	1.93371	6.22e-05	0.00162458	R.aureum
DUH001436.1	0.721955	0.00166119	0.0242483	R.aureum
DUH001463.1	-0.866494	0.00145754	0.0218032	R.aureum
DUH001476.1	1.14968	0.00285987	0.0377489	R.aureum
DUH001502.1	2.86234	6.97e-05	0.00178071	R.aureum
DUH001504.1	0.510977	0.000483252	0.00882306	R.aureum
DUH001516.1	-2.70972	0.0025138	0.0341219	R.aureum
DUH001542.1	-1.16826	0.000234419	0.00486733	R.aureum
DUH001554.1	0.842426	0.00103766	0.0166254	R.aureum
DUH001557.1	-0.605613	0.0034086	0.0431429	R.aureum
DUH001563.1	1.0221	0.000372242	0.00716086	R.aureum
DUH001579.1	1.64618	4.29e-15	1.02e-12	R.aureum
DUH001611.1	0.752357	0.000281715	0.00568281	R.aureum
DUH001619.1	0.772514	7.67e-07	3.73e-05	R.aureum
DUH001632.3	-1.33196	1.64e-08	1.28e-06	R.aureum
DUH001648.5	2.95377	1.2e-06	5.51e-05	R.aureum
DUH001653.1	-0.563893	0.000190353	0.00409583	R.aureum
DUH001666.1	1.69716	3.51e-10	3.89e-08	R.aureum
DUH001677.1	1.26922	9.29e-14	1.91e-11	R.aureum
DUH001678.1	4.21896	1.88e-15	4.89e-13	R.aureum
DUH001693.1	-1.11466	0.000105029	0.00252138	R.aureum
DUH001695.1	1.15282	1.47e-07	8.91e-06	R.aureum
DUH001725.1	2.50878	7.23e-06	0.000258664	R.aureum
DUH001751.1	1.14135	0.00390683	0.0479652	R.aureum
DUH001752.1	-0.866884	0.000278616	0.00563989	R.aureum
DUH001778.1	0.606547	0.00177137	0.0255994	R.aureum
DUH001799.2	-4.02289	1.89e-06	8.21e-05	R.aureum
DUH001819.1	-1.34225	0.000454817	0.00841611	R.aureum
DUH001851.1	0.650821	0.00221512	0.0307134	R.aureum
DUH001860.1	-2.23112	3.12e-10	3.5e-08	R.aureum
DUH001865.1	0.802031	0.000416698	0.0079061	R.aureum
DUH001869.1	3.77854	3.1e-24	3.11e-21	R.aureum
DUH001871.2	-0.58868	0.00183786	0.0264158	R.aureum
DUH001895.1	-2.45488	6.22e-07	3.12e-05	R.aureum
DUH001905.2	-1.92888	0.000910227	0.0149127	R.aureum
DUH001923.1	2.35825	1.47e-08	1.16e-06	R.aureum
DUH001929.1	-1.04349	0.00357787	0.0446819	R.aureum
DUH001932.1	-1.33674	0.000418485	0.00791932	R.aureum
DUH001933.1	-2.31523	3.38e-05	0.000978583	R.aureum
DUH001949.1	1.18994	2.1e-06	8.97e-05	R.aureum
DUH001950.1	-0.961162	0.000530325	0.00958611	R.aureum
DUH001962.1	-0.855395	3.78e-05	0.00107965	R.aureum
DUH001979.1	0.945557	4.14e-08	2.89e-06	R.aureum
DUH002010.1	2.27934	3.52e-07	1.9e-05	R.aureum
DUH002053.1	2.88405	0.00129693	0.0198385	R.aureum
DUH002054.1	1.01751	0.00092227	0.015076	R.aureum
DUH002055.1	1.18302	0.000521658	0.00944708	R.aureum
DUH002066.1	0.531178	0.00272903	0.0364565	R.aureum
DUH002082.1	3.02063	1.54e-07	9.27e-06	R.aureum
DUH002150.1	-3.36965	7.27e-11	8.99e-09	R.aureum
DUH002184.1	1.22467	8.13e-05	0.0020179	R.aureum
DUH002207.1	-1.29126	1.16e-09	1.16e-07	R.aureum
DUH002209.1	1.12525	2.96e-05	0.000875116	R.aureum
DUH002225.1	-0.520882	0.00218911	0.0304679	R.aureum
DUH002318.2	2.03777	1.49e-19	7.85e-17	R.aureum
DUH002319.1	-1.0098	0.00314976	0.040538	R.aureum
DUH002328.2	-0.685473	9.81e-06	0.000336022	R.aureum
DUH002332.1	0.575211	0.000133633	0.00307102	R.aureum
DUH002350.1	-2.46791	4.75e-12	7.39e-10	R.aureum
DUH002356.1	1.66291	2.41e-14	5.26e-12	R.aureum
DUH002400.1	-5.03117	2.68e-10	3.02e-08	R.aureum
DUH002406.1	-4.68478	2.46e-08	1.83e-06	R.aureum
DUH002428.1	2.82786	4.56e-07	2.39e-05	R.aureum
DUH002455.1	0.948004	0.00130382	0.0199229	R.aureum
DUH002459.2	-0.957271	0.0010614	0.0169404	R.aureum
DUH002488.1	-0.68414	0.000391997	0.0074716	R.aureum
DUH002489.1	1.16261	6.53e-08	4.34e-06	R.aureum
DUH002539.1	1.55114	1.22e-05	0.00040698	R.aureum
DUH002560.1	0.885738	0.000103661	0.0024968	R.aureum
DUH002561.1	-0.93315	0.00165837	0.0242194	R.aureum
DUH002572.1	1.97756	0.000148243	0.00335693	R.aureum
DUH002573.1	2.93394	9.97e-06	0.000341264	R.aureum
DUH002591.1	-0.956533	0.000912508	0.0149417	R.aureum
DUH002596.1	3.79962	1.06e-06	4.97e-05	R.aureum
DUH002603.1	-1.15193	8.18e-08	5.31e-06	R.aureum
DUH002611.1	2.24061	0.000587396	0.0103851	R.aureum
DUH002635.1	1.60211	2.43e-07	1.38e-05	R.aureum
DUH002654.1	-1.51681	0.00069128	0.0118528	R.aureum
DUH002680.1	-1.03356	6.94e-11	8.73e-09	R.aureum
DUH002684.1	-1.45563	1.75e-08	1.36e-06	R.aureum
DUH002776.1	0.546055	0.00340712	0.0431429	R.aureum
DUH002799.1	1.06954	0.00126214	0.0193715	R.aureum
DUH002807.3	0.559722	0.00344965	0.0435238	R.aureum
DUH002857.1	-0.669912	3.47e-05	0.00100016	R.aureum
DUH002881.1	-2.14104	6.41e-07	3.2e-05	R.aureum
DUH002882.1	-1.067	1.99e-06	8.56e-05	R.aureum
DUH002898.1	1.15013	7.11e-06	0.00025599	R.aureum
DUH002899.1	1.14747	2.72e-06	0.000112489	R.aureum
DUH002913.1	1.21153	0.00394591	0.0484041	R.aureum
DUH002920.1	0.564138	0.000484503	0.00884035	R.aureum
DUH002927.1	0.85342	0.00406436	0.0494395	R.aureum
DUH002951.1	1.40212	8.47e-16	2.41e-13	R.aureum
DUH002952.3	-0.647977	0.00136281	0.0206721	R.aureum
DUH002984.1	0.930294	0.000631933	0.011005	R.aureum
DUH002985.1	1.44498	5.21e-08	3.54e-06	R.aureum
DUH003004.2	-1.08069	0.00048192	0.00880982	R.aureum
DUH003008.1	5.18019	5.96e-11	7.65e-09	R.aureum
DUH003017.1	0.683793	8.58e-06	0.000296241	R.aureum
DUH003042.1	-0.543726	0.00314856	0.040538	R.aureum
DUH003043.1	-2.0726	5.89e-05	0.0015513	R.aureum
DUH003049.1	-1.84554	0.00120044	0.0186772	R.aureum
DUH003051.3	1.73277	9.13e-07	4.36e-05	R.aureum
DUH003056.3	-1.19425	0.000447375	0.00829844	R.aureum
DUH003117.7	3.08376	4.4e-05	0.00122433	R.aureum
DUH003131.1	-2.01554	0.00381626	0.0471321	R.aureum
DUH003134.1	2.30069	4.17e-08	2.9e-06	R.aureum
DUH003135.1	2.59258	0.000553439	0.00992164	R.aureum
DUH003161.1	5.67932	3.69e-21	2.44e-18	R.aureum
DUH003163.1	1.47221	0.00030882	0.0061387	R.aureum
DUH003174.1	0.752032	0.00096907	0.015726	R.aureum
DUH003187.3	-2.90759	0.000165598	0.00368322	R.aureum
DUH003273.1	-1.58278	0.00016738	0.00370867	R.aureum
DUH003282.1	-1.81564	0.000166142	0.00368968	R.aureum
DUH003296.1	-1.74988	6.79e-10	7.13e-08	R.aureum
DUH003343.1	-1.14316	4.88e-06	0.0001853	R.aureum
DUH003355.1	-0.95214	9.93e-11	1.21e-08	R.aureum
DUH003373.1	-0.822706	3.51e-06	0.000139987	R.aureum
DUH003376.1	-1.16934	9.77e-07	4.6e-05	R.aureum
DUH003452.1	2.12593	4.26e-07	2.25e-05	R.aureum
DUH003466.1	-3.5186	5.4e-06	0.000201117	R.aureum
DUH003483.1	0.718664	5.98e-06	0.000218624	R.aureum
DUH003525.4	0.558165	0.000964724	0.0156758	R.aureum
DUH003526.1	-1.03	0.00280184	0.0371804	R.aureum
DUH003532.1	-0.442106	0.00268679	0.0360148	R.aureum
DUH003540.1	2.36988	0.000528056	0.00955103	R.aureum
DUH003558.1	2.05501	3.78e-21	2.44e-18	R.aureum
DUH003575.1	1.04918	3.1e-06	0.000125096	R.aureum
DUH003614.1	1.83634	0.000286085	0.00576297	R.aureum
DUH003615.1	-1.14288	5.02e-06	0.000189285	R.aureum
DUH003616.1	0.574876	0.000228006	0.00477169	R.aureum
DUH003621.1	1.77586	1.57e-09	1.51e-07	R.aureum
DUH003633.1	1.05535	1.67e-10	1.94e-08	R.aureum
DUH003637.1	1.02862	0.000235511	0.00488652	R.aureum
DUH003653.1	0.887855	0.00181535	0.0261439	R.aureum
DUH003668.1	-1.26732	2.45e-05	0.000737104	R.aureum
DUH003700.1	1.51402	0.00187391	0.0268468	R.aureum
DUH003718.1	-1.79603	2.6e-05	0.000778964	R.aureum
DUH003730.3	2.07671	7.83e-10	8.09e-08	R.aureum
DUH003731.1	0.834129	0.002285	0.0315486	R.aureum
DUH003735.2	3.5219	8.3e-06	0.000287971	R.aureum
DUH003757.1	1.19571	1.87e-07	1.1e-05	R.aureum
DUH003808.1	-1.02877	0.00151104	0.02244	R.aureum
DUH003813.1	-1.05605	0.000172155	0.00378844	R.aureum
DUH003815.1	-5.26437	1.52e-13	3.07e-11	R.aureum
DUH003847.1	-0.983765	0.00345449	0.043553	R.aureum
DUH003863.1	2.7504	0.00192016	0.0273952	R.aureum
DUH003892.1	2.8306	3.76e-07	2.02e-05	R.aureum
DUH003905.1	-1.46899	0.00135662	0.0205888	R.aureum
DUH003958.2	0.99293	2.3e-06	9.69e-05	R.aureum
DUH003960.1	-0.631428	0.000181638	0.00395222	R.aureum
DUH003997.1	1.55147	2.24e-05	0.000687779	R.aureum
DUH004001.1	0.697629	0.00156362	0.023091	R.aureum
DUH004025.1	1.23141	3.19e-05	0.000933784	R.aureum
DUH004043.1	-1.19985	0.000353432	0.0068489	R.aureum
DUH004098.2	-4.54234	8.52e-13	1.46e-10	R.aureum
DUH004099.1	2.28077	0.000233018	0.00484864	R.aureum
DUH004121.1	2.39451	6.82e-07	3.38e-05	R.aureum
DUH004133.1	3.09216	0.000418213	0.00791932	R.aureum
DUH004165.1	1.72864	4.49e-10	4.87e-08	R.aureum
DUH004205.1	-0.572504	0.000802371	0.0134413	R.aureum
DUH004211.1	-2.98473	8.88e-05	0.00218121	R.aureum
DUH004253.1	0.685999	0.00356678	0.0445816	R.aureum
DUH004256.1	-0.681539	0.00329556	0.0420788	R.aureum
DUH004310.2	-1.08506	0.00201147	0.0284051	R.aureum
DUH004342.1	0.789434	0.00187432	0.0268468	R.aureum
DUH004384.2	1.70964	1.61e-16	5.2e-14	R.aureum
DUH004391.1	1.71727	5.82e-25	6.5e-22	R.aureum
DUH004400.1	-1.57057	0.00143588	0.0215665	R.aureum
DUH004420.1	-1.97525	0.000153988	0.00347694	R.aureum
DUH004428.1	0.911639	8.48e-05	0.00209321	R.aureum
DUH004444.1	-0.757971	0.000560828	0.00999444	R.aureum
DUH004462.1	1.15589	0.00389786	0.0479158	R.aureum
DUH004479.1	-0.86678	0.00356851	0.0445841	R.aureum
DUH004493.1	-1.83889	2.16e-15	5.52e-13	R.aureum
DUH004511.1	-1.16586	0.00198612	0.0281053	R.aureum
DUH004533.1	-1.91947	0.000169913	0.0037504	R.aureum
DUH004541.1	-1.53412	6.74e-05	0.00173687	R.aureum
DUH004565.1	1.15721	1.54e-06	6.88e-05	R.aureum
DUH004581.2	1.30358	0.00225424	0.0311964	R.aureum
DUH004587.3	-1.00409	0.000231826	0.00483422	R.aureum
DUH004641.1	-1.12723	0.00144825	0.0217074	R.aureum
DUH004651.1	1.36074	5.89e-21	3.49e-18	R.aureum
DUH004658.1	-1.77118	0.000281383	0.00568007	R.aureum
DUH004736.1	2.13987	1.59e-18	7.01e-16	R.aureum
DUH004786.1	-1.70079	9.87e-09	8.12e-07	R.aureum
DUH004787.1	-1.60184	3.33e-08	2.39e-06	R.aureum
DUH004789.1	-2.46473	8.52e-06	0.000294683	R.aureum
DUH004795.1	0.803628	0.00245949	0.0335257	R.aureum
DUH004798.1	1.06301	0.0036601	0.0455716	R.aureum
DUH004829.1	2.78688	1e-15	2.8e-13	R.aureum
DUH004830.1	0.604789	0.00165561	0.0242099	R.aureum
DUH004899.1	0.932019	6.05e-05	0.00158885	R.aureum
DUH004900.1	1.01962	1.1e-06	5.1e-05	R.aureum
DUH004911.1	1.10119	1.28e-07	7.85e-06	R.aureum
DUH004945.2	1.81732	2.61e-06	0.000108333	R.aureum
DUH004946.1	1.64904	3.17e-12	5.09e-10	R.aureum
DUH004950.5	2.03315	1.96e-05	0.000611649	R.aureum
DUH004986.1	3.32643	1.77e-12	2.97e-10	R.aureum
DUH004991.1	-1.17652	0.00108697	0.0172591	R.aureum
DUH004996.1	-1.07625	0.00152939	0.0226201	R.aureum
DUH005022.1	1.34781	0.00386303	0.047548	R.aureum
DUH005042.1	-0.399814	0.00252875	0.0342608	R.aureum
DUH005050.1	1.02921	5.28e-05	0.00142097	R.aureum
DUH005068.1	-0.782863	0.00029444	0.00587696	R.aureum
DUH005078.1	2.57197	0.00083039	0.0138468	R.aureum
DUH005079.1	2.60914	8.74e-08	5.64e-06	R.aureum
DUH005105.1	-1.04376	0.00181165	0.0261035	R.aureum
DUH005140.1	0.669342	0.00275867	0.0367586	R.aureum
DUH005143.1	2.42093	3.96e-20	2.17e-17	R.aureum
DUH005144.1	2.12554	8.85e-11	1.09e-08	R.aureum
DUH005145.1	-1.70704	0.0010711	0.0170765	R.aureum
DUH005175.2	1.11199	2.86e-07	1.6e-05	R.aureum
DUH005177.3	-0.70112	2.44e-06	0.000101965	R.aureum
DUH005210.3	-1.16271	1.17e-07	7.27e-06	R.aureum
DUH005211.1	2.6115	1.57e-15	4.2e-13	R.aureum
DUH005235.3	-1.37499	2.95e-07	1.64e-05	R.aureum
DUH005248.1	0.592095	7.81e-06	0.000274495	R.aureum
DUH005252.1	2.41298	6.11e-17	2.09e-14	R.aureum
DUH005272.1	-2.61441	1.15e-17	4.47e-15	R.aureum
DUH005278.1	0.606624	0.00189845	0.0271256	R.aureum
DUH005283.1	2.39549	3.98e-05	0.00112399	R.aureum
DUH005298.1	-1.08914	7.33e-05	0.00185397	R.aureum
DUH005316.1	-0.50989	0.00364496	0.0454026	R.aureum
DUH005324.1	-1.53607	1.47e-05	0.000474889	R.aureum
DUH005326.1	-1.47688	2.4e-16	7.5e-14	R.aureum
DUH005327.1	-6.11217	1.32e-16	4.35e-14	R.aureum
DUH005343.1	0.760435	0.0010475	0.0167461	R.aureum
DUH005358.1	1.76122	2.83e-13	5.4e-11	R.aureum
DUH005370.1	-0.833819	0.00125929	0.0193715	R.aureum
DUH005380.1	1.38248	5.24e-06	0.000195917	R.aureum
DUH005390.1	3.37793	4.1e-07	2.18e-05	R.aureum
DUH005402.1	-0.425471	0.00319081	0.0409936	R.aureum
DUH005407.1	0.666775	0.000217814	0.00459816	R.aureum
DUH005458.1	1.32409	6.9e-06	0.000249152	R.aureum
DUH005506.1	-0.949185	0.000105245	0.00252242	R.aureum
DUH005526.1	-1.14728	0.00397931	0.0486699	R.aureum
DUH005535.1	-0.944683	7.36e-05	0.00185792	R.aureum
DUH005541.1	-0.832646	0.000187166	0.00404824	R.aureum
DUH005584.2	-0.899784	0.000308964	0.0061387	R.aureum
DUH005621.1	0.550415	0.00232062	0.0319628	R.aureum
DUH005692.1	0.581421	0.000914426	0.0149646	R.aureum
DUH005745.2	-0.543296	0.000425258	0.00802137	R.aureum
DUH005759.1	0.5833	0.00346076	0.0436131	R.aureum
DUH005775.1	1.15918	5.58e-06	0.000206457	R.aureum
DUH005780.1	-1.57768	0.000434263	0.00812788	R.aureum
DUH005792.1	-0.748144	8.18e-05	0.00202741	R.aureum
DUH005800.1	2.01933	7.34e-13	1.28e-10	R.aureum
DUH005802.1	6.97204	1.32e-21	9.33e-19	R.aureum
DUH005831.1	0.927022	2.48e-06	0.000103703	R.aureum
DUH005864.1	-0.93078	3.01e-06	0.00012272	R.aureum
DUH005937.1	2.18262	7.08e-11	8.83e-09	R.aureum
DUH005959.1	-1.86366	2.33e-06	9.81e-05	R.aureum
DUH006021.1	0.651335	0.000109589	0.00260503	R.aureum
DUH006045.1	1.43611	0.000950392	0.0154574	R.aureum
DUH006055.1	-2.83829	3.86e-05	0.00109612	R.aureum
DUH006059.1	0.72334	0.000108608	0.00259019	R.aureum
DUH006090.1	0.687515	0.000328252	0.00643825	R.aureum
DUH006098.1	-0.778082	5.73e-05	0.00151076	R.aureum
DUH006111.1	-5.91673	3.53e-33	8.54e-30	R.aureum
DUH006116.1	-4.05392	2.89e-32	6e-29	R.aureum
DUH006117.3	-4.7529	7.85e-32	1.52e-28	R.aureum
DUH006123.1	0.781731	6.97e-05	0.00178071	R.aureum
DUH006166.1	1.10101	7.12e-07	3.5e-05	R.aureum
DUH006168.2	1.26292	0.000360436	0.00696604	R.aureum
DUH006218.1	1.02739	0.00405746	0.0493763	R.aureum
DUH006224.1	-0.920462	7.71e-05	0.00193816	R.aureum
DUH006238.1	-0.530543	0.00323402	0.0414754	R.aureum
DUH006258.1	-0.914849	0.00130826	0.0199802	R.aureum
DUH006261.1	-0.988077	4.7e-09	4.15e-07	R.aureum
DUH006264.1	-0.51258	0.000797536	0.0133758	R.aureum
DUH006277.1	2.56453	0.000481486	0.00880743	R.aureum
DUH006315.1	0.584304	0.00148375	0.0221366	R.aureum
DUH006357.2	-1.20011	0.000441664	0.00823986	R.aureum
DUH006372.1	3.48202	1.03e-05	0.000351663	R.aureum
DUH006377.1	-1.10524	0.00129294	0.0197878	R.aureum
DUH006379.1	-1.80474	1.51e-05	0.000486253	R.aureum
DUH006408.1	1.61205	1.11e-05	0.000373671	R.aureum
DUH006438.1	1.63082	6.42e-07	3.21e-05	R.aureum
DUH006445.1	-0.634261	0.000104691	0.00251535	R.aureum
DUH006458.1	0.732031	2.01e-06	8.64e-05	R.aureum
DUH006460.1	1.85225	1.17e-07	7.27e-06	R.aureum
DUH006477.1	0.495364	0.00303489	0.0394996	R.aureum
DUH006480.1	1.23201	0.00285803	0.0377489	R.aureum
DUH006504.1	1.56266	3.65e-05	0.00104501	R.aureum
DUH006535.1	0.877884	5.14e-06	0.000193027	R.aureum
DUH006536.2	0.717024	0.000800314	0.0134146	R.aureum
DUH006558.1	1.64514	3.05e-05	0.000898692	R.aureum
DUH006595.1	-1.74981	3.36e-06	0.00013455	R.aureum
DUH006610.1	-2.82297	1.35e-05	0.000447606	R.aureum
DUH006616.1	0.572768	0.00159781	0.0235122	R.aureum
DUH006621.1	-1.84969	0.00286884	0.0378103	R.aureum
DUH006630.1	0.529342	0.00196022	0.0277894	R.aureum
DUH006632.1	-0.834265	0.00308399	0.0399927	R.aureum
DUH006633.1	4.14163	9.69e-07	4.57e-05	R.aureum
DUH006686.1	-1.46425	4.7e-07	2.45e-05	R.aureum
DUH006687.1	0.812588	0.000172734	0.00379544	R.aureum
DUH006695.1	6.17189	6.96e-16	2.02e-13	R.aureum
DUH006699.1	0.865097	3.4e-06	0.000136167	R.aureum
DUH006763.1	0.514554	0.00330534	0.0421666	R.aureum
DUH006782.1	-1.57832	6.07e-05	0.00159031	R.aureum
DUH006794.1	-1.58533	0.00305381	0.0396722	R.aureum
DUH006820.1	1.19819	0.00346303	0.0436228	R.aureum
DUH006887.1	2.11877	2.87e-12	4.67e-10	R.aureum
DUH006893.1	-2.47669	2.57e-08	1.91e-06	R.aureum
DUH006920.1	2.00712	3.11e-11	4.28e-09	R.aureum
DUH006936.1	-0.754957	0.000231572	0.0048324	R.aureum
DUH006939.1	1.10081	0.00103204	0.0165536	R.aureum
DUH006941.1	-1.53174	4.9e-14	1.04e-11	R.aureum
DUH006946.1	-2.10887	5.76e-05	0.00151899	R.aureum
DUH006955.1	-2.00155	0.000673966	0.0116117	R.aureum
DUH006960.1	-2.39104	0.000935015	0.0152415	R.aureum
DUH006967.2	7.10089	3.77e-28	5.47e-25	R.aureum
DUH006970.1	-3.74654	1.53e-08	1.2e-06	R.aureum
DUH006972.1	-2.0334	0.00374108	0.0464009	R.aureum
DUH006975.1	-1.04395	0.00140551	0.0211979	R.aureum
DUH006989.1	2.26152	0.000227473	0.00476813	R.aureum
DUH006995.1	-1.04373	4.55e-05	0.00125518	R.aureum
DUH006997.1	0.798767	0.000630484	0.0109864	R.aureum
DUH007014.1	2.3375	2.55e-09	2.38e-07	R.aureum
DUH007034.2	0.825321	0.000294779	0.00587696	R.aureum
DUH007043.1	1.21703	0.000444646	0.00827423	R.aureum
DUH007066.1	3.17651	8.5e-22	6.17e-19	R.aureum
DUH007082.1	-6.76462	1.78e-21	1.23e-18	R.aureum
DUH007098.1	1.90531	7.4e-06	0.00026283	R.aureum
DUH007104.1	-0.681862	0.00165346	0.0242086	R.aureum
DUH007111.1	-0.568316	0.00258404	0.0348474	R.aureum
DUH007125.1	0.702484	4.27e-05	0.00119583	R.aureum
DUH007127.1	1.01626	0.000280419	0.00566453	R.aureum
DUH007129.1	-0.8719	0.00309757	0.0401331	R.aureum
DUH007142.1	-1.20556	0.000840233	0.0139789	R.aureum
DUH007255.1	-0.752815	0.00268671	0.0360148	R.aureum
DUH007263.3	1.62552	8.17e-06	0.0002848	R.aureum
DUH007274.1	2.68154	1.08e-25	1.3e-22	R.aureum
DUH007277.1	0.452752	0.00402996	0.0491034	R.aureum
DUH007285.1	0.565451	0.00209117	0.0293593	R.aureum
DUH007294.1	-2.26412	1.74e-06	7.69e-05	R.aureum
DUH007301.1	-0.659626	4.59e-06	0.000176683	R.aureum
DUH007306.1	-0.917275	0.00167036	0.024321	R.aureum
DUH007309.1	-0.705976	0.000897377	0.0147438	R.aureum
DUH007312.1	0.9105	0.00021299	0.00451601	R.aureum
DUH007323.1	-0.630656	0.00045321	0.00839594	R.aureum
DUH007328.1	1.73726	0.00231844	0.0319478	R.aureum
DUH007337.1	-0.724001	0.000581494	0.0103058	R.aureum
DUH007346.1	-1.11729	3.11e-07	1.72e-05	R.aureum
DUH007355.1	-0.95572	0.00218457	0.0304353	R.aureum
DUH007373.1	1.49637	7.55e-08	4.93e-06	R.aureum
DUH007445.1	1.95026	0.000223588	0.00470295	R.aureum
DUH007487.1	0.800821	0.000431155	0.00809579	R.aureum
DUH007490.1	0.53535	0.00247567	0.0337234	R.aureum
DUH007492.1	1.17328	0.000704912	0.0120444	R.aureum
DUH007508.1	-1.80275	0.00193358	0.0275327	R.aureum
DUH007518.2	0.811349	0.000436966	0.00816795	R.aureum
DUH007527.1	3.07905	0.000502634	0.00911962	R.aureum
DUH007545.1	-0.901745	2.11e-05	0.000653516	R.aureum
DUH007563.1	1.54809	0.00142518	0.0214612	R.aureum
DUH007571.1	1.11787	2.52e-19	1.28e-16	R.aureum
DUH007573.1	1.20928	3.87e-07	2.07e-05	R.aureum
DUH007626.1	1.26248	6.16e-07	3.09e-05	R.aureum
DUH007683.1	1.45109	0.000551816	0.00990064	R.aureum
DUH007713.3	2.7416	6.9e-06	0.000249152	R.aureum
DUH007723.1	0.899319	0.00408262	0.0495993	R.aureum
DUH007726.1	-0.890685	0.000274678	0.00557181	R.aureum
DUH007729.1	3.47336	2.35e-05	0.000712242	R.aureum
DUH007730.1	0.79427	0.000211306	0.00448685	R.aureum
DUH007739.1	1.57851	0.000208106	0.00443186	R.aureum
DUH007755.1	1.18392	3.32e-06	0.000133518	R.aureum
DUH007768.1	2.52136	0.0013942	0.0210602	R.aureum
DUH007817.1	-2.48756	0.000909105	0.0149028	R.aureum
DUH007828.2	-0.762603	5.29e-05	0.00142126	R.aureum
DUH007847.1	0.467491	0.00108854	0.0172691	R.aureum
DUH007848.1	-0.594711	5.92e-06	0.000216816	R.aureum
DUH007855.1	1.25737	5.63e-05	0.00149692	R.aureum
DUH007875.1	0.570046	0.00041759	0.00791269	R.aureum
DUH007880.1	6.76236	3.98e-21	2.51e-18	R.aureum
DUH007907.1	-1.02734	3.44e-05	0.000991458	R.aureum
DUH007911.1	1.63754	3.4e-05	0.000982653	R.aureum
DUH007914.1	-1.01278	1.14e-07	7.14e-06	R.aureum
DUH007946.1	-1.69227	1.4e-05	0.00046051	R.aureum
DUH007947.1	-1.0826	0.000183113	0.00397539	R.aureum
DUH007953.1	1.2582	5.25e-17	1.84e-14	R.aureum
DUH007999.1	1.10153	0.000494065	0.00898788	R.aureum
DUH008004.2	0.579701	0.000237298	0.00492008	R.aureum
DUH008015.1	-1.65687	1.09e-07	6.89e-06	R.aureum
DUH008028.1	0.676332	7.26e-05	0.00184007	R.aureum
DUH008043.1	0.834865	5.01e-07	2.59e-05	R.aureum
DUH008048.1	1.54084	0.000982146	0.0158938	R.aureum
DUH008050.1	1.53305	0.000597006	0.0105229	R.aureum
DUH008060.1	0.92325	2.78e-05	0.000825671	R.aureum
DUH008066.1	0.831194	7.72e-06	0.000272031	R.aureum
DUH008069.1	1.94573	1.21e-08	9.66e-07	R.aureum
DUH008085.1	0.87395	5.57e-05	0.00148411	R.aureum
DUH008094.1	2.17783	3.22e-12	5.14e-10	R.aureum
DUH008113.2	-1.37096	0.000663173	0.0114597	R.aureum
DUH008141.1	0.624786	0.00277225	0.0369057	R.aureum
DUH008146.1	-1.09012	0.00249184	0.033903	R.aureum
DUH008151.1	1.1749	8.64e-05	0.0021265	R.aureum
DUH008152.1	0.912182	0.00123012	0.0190168	R.aureum
DUH008176.2	2.55689	1.84e-47	1.07e-43	R.aureum
DUH008179.1	-0.789349	0.000289629	0.0058142	R.aureum
DUH008182.1	0.879654	3.7e-05	0.00106006	R.aureum
DUH008187.2	-1.10838	1.48e-05	0.000476341	R.aureum
DUH008207.1	-1.73723	0.000441653	0.00823986	R.aureum
DUH008251.1	-0.808392	6.91e-07	3.4e-05	R.aureum
DUH008274.1	1.30515	9.44e-08	6.05e-06	R.aureum
DUH008277.1	2.07689	2.74e-06	0.00011307	R.aureum
DUH008345.1	0.852956	4.59e-05	0.00126528	R.aureum
DUH008348.1	1.11099	2.71e-05	0.000808802	R.aureum
DUH008350.1	1.67927	0.00400574	0.0489108	R.aureum
DUH008366.1	-0.943221	0.000109836	0.00260876	R.aureum
DUH008391.1	1.42304	0.00147448	0.0220323	R.aureum
DUH008397.1	1.86566	3.35e-05	0.000973189	R.aureum
DUH008400.2	0.497449	0.000253837	0.00521829	R.aureum
DUH008410.1	-1.24261	0.00107789	0.0171471	R.aureum
DUH008428.1	-2.45343	0.00106786	0.0170341	R.aureum
DUH008430.2	1.55622	0.00014962	0.00338223	R.aureum
DUH008436.1	0.991301	0.000869114	0.0143607	R.aureum
DUH008442.2	-1.28796	0.00277728	0.0369388	R.aureum
DUH008506.1	-3.02915	0.00062781	0.0109529	R.aureum
DUH008551.1	1.17257	1.9e-15	4.89e-13	R.aureum
DUH008574.1	-0.612307	0.000341385	0.00665109	R.aureum
DUH008612.1	1.08199	5e-07	2.59e-05	R.aureum
DUH008655.1	-1.93499	2.3e-08	1.74e-06	R.aureum
DUH008675.1	0.810135	0.00157035	0.0231693	R.aureum
DUH008691.1	1.06885	8.03e-07	3.88e-05	R.aureum
DUH008695.2	-1.77253	3.9e-05	0.00110392	R.aureum
DUH008757.1	1.56061	8.63e-15	2.01e-12	R.aureum
DUH008760.1	2.94153	2.05e-06	8.77e-05	R.aureum
DUH008762.1	-0.838665	1.8e-05	0.000570485	R.aureum
DUH008777.2	-0.927923	0.00408001	0.0495884	R.aureum
DUH008809.1	0.613268	2.61e-05	0.000779981	R.aureum
DUH008836.1	0.913434	1.14e-05	0.000383442	R.aureum
DUH008842.1	-1.33321	3.33e-07	1.82e-05	R.aureum
DUH008852.1	2.67427	1.63e-06	7.27e-05	R.aureum
DUH008879.1	-0.627088	0.00162192	0.0238176	R.aureum
DUH008881.1	-1.50468	0.000124893	0.00289305	R.aureum
DUH008887.1	1.7914	5.45e-17	1.89e-14	R.aureum
DUH008911.1	1.29349	2.49e-11	3.48e-09	R.aureum
DUH008921.1	1.83109	0.001257	0.0193704	R.aureum
DUH008930.1	-0.906007	0.000590582	0.0104287	R.aureum
DUH008940.1	1.86969	0.00135415	0.0205621	R.aureum
DUH008961.1	2.44275	1.27e-06	5.76e-05	R.aureum
DUH008966.1	1.15194	1.42e-06	6.38e-05	R.aureum
DUH008976.1	0.96035	0.000109304	0.00260251	R.aureum
DUH008980.2	0.664436	0.00211979	0.029718	R.aureum
DUH009036.1	-0.705699	0.00150303	0.0223494	R.aureum
DUH009042.1	1.11409	5.97e-05	0.00156823	R.aureum
DUH009046.1	-2.77844	0.000232898	0.00484864	R.aureum
DUH009056.1	2.31677	2.45e-05	0.000737104	R.aureum
DUH009069.1	1.90368	0.00295933	0.0387045	R.aureum
DUH009076.1	1.72607	1.25e-06	5.69e-05	R.aureum
DUH009077.1	1.68822	3.5e-08	2.49e-06	R.aureum
DUH009083.1	0.915205	3.46e-06	0.000138371	R.aureum
DUH009098.1	1.42734	7.74e-10	8.03e-08	R.aureum
DUH009134.1	2.01259	0.00351293	0.0440223	R.aureum
DUH009138.1	2.50589	0.0016094	0.0236641	R.aureum
DUH009265.1	1.06046	1.8e-11	2.63e-09	R.aureum
DUH009288.1	-0.762065	0.0026653	0.0357771	R.aureum
DUH009335.2	0.856533	0.000308662	0.0061387	R.aureum
DUH009411.1	0.811718	0.000309729	0.00614549	R.aureum
DUH009422.2	0.728421	0.000623964	0.0108989	R.aureum
DUH009439.1	-2.28831	0.00111911	0.0176194	R.aureum
DUH009470.1	1.40269	2.13e-05	0.000657915	R.aureum
DUH009477.1	-1.23809	0.000536332	0.00967062	R.aureum
DUH009513.2	-2.58762	0.00192947	0.0274876	R.aureum
DUH009568.1	-1.43008	1.27e-07	7.8e-06	R.aureum
DUH009570.1	-1.26799	0.00345068	0.0435238	R.aureum
DUH009578.2	-1.15597	0.00303626	0.0394996	R.aureum
DUH009585.1	-0.789354	0.00311206	0.0402754	R.aureum
DUH009593.1	1.43101	2.01e-07	1.16e-05	R.aureum
DUH009604.1	-0.595352	1.65e-06	7.32e-05	R.aureum
DUH009613.1	0.542563	0.00166839	0.0243168	R.aureum
DUH009625.1	2.21397	2.25e-08	1.7e-06	R.aureum
DUH009632.1	-2.32184	0.000719839	0.0122628	R.aureum
DUH009634.1	-1.35755	4.41e-06	0.000170749	R.aureum
DUH009644.1	-1.43166	0.00313381	0.0404402	R.aureum
DUH009651.1	1.24794	0.000331373	0.00649508	R.aureum
DUH009709.1	1.40491	2.77e-06	0.000113989	R.aureum
DUH009715.2	0.73306	2.79e-06	0.000114796	R.aureum
DUH009749.1	1.15524	7.37e-06	0.000262322	R.aureum
DUH009763.1	-4.53981	1.21e-15	3.34e-13	R.aureum
DUH009768.1	-1.07906	0.000267815	0.00546697	R.aureum
DUH009793.1	1.47589	0.00316519	0.0407185	R.aureum
DUH009812.2	0.966532	8.11e-06	0.000283365	R.aureum
DUH009820.1	-1.6053	0.00313941	0.0404459	R.aureum
DUH009823.1	-2.55517	0.000477121	0.00875383	R.aureum
DUH009837.1	2.97377	5.43e-05	0.00145309	R.aureum
DUH009846.1	0.660905	0.000168039	0.00372042	R.aureum
DUH009855.1	-1.64539	3.86e-05	0.00109612	R.aureum
DUH009858.3	-0.666611	4.54e-05	0.00125476	R.aureum
DUH009865.1	1.25118	0.000684356	0.0117628	R.aureum
DUH009867.1	1.48141	5.09e-06	0.000191651	R.aureum
DUH009893.1	1.28653	3.72e-08	2.63e-06	R.aureum
DUH009894.1	0.789824	0.000945384	0.0154019	R.aureum
DUH009935.1	1.2053	0.00200435	0.0283182	R.aureum
DUH009938.1	0.659493	0.000758405	0.0128306	R.aureum
DUH009960.1	1.15436	8.02e-05	0.0019943	R.aureum
DUH009996.1	-0.95078	0.00166944	0.0243199	R.aureum
DUH010006.1	3.0775	0.000378482	0.00727127	R.aureum
DUH010030.1	-1.62316	0.000225846	0.00474015	R.aureum
DUH010039.1	1.18391	8.05e-06	0.0002819	R.aureum
DUH010041.1	1.58275	9.12e-07	4.36e-05	R.aureum
DUH010045.1	-3.24544	0.000100846	0.00243707	R.aureum
DUH010112.2	1.7607	3.28e-11	4.45e-09	R.aureum
DUH010161.1	2.05514	4.51e-07	2.36e-05	R.aureum
DUH010165.1	1.07591	0.00380934	0.0470867	R.aureum
DUH010179.1	-0.858469	0.000446901	0.00829494	R.aureum
DUH010181.1	-0.454444	0.00409322	0.0497073	R.aureum
DUH010182.1	-1.0251	0.0010999	0.0173453	R.aureum
DUH010200.1	3.34523	1.4e-09	1.37e-07	R.aureum
DUH010202.1	0.855399	8.48e-05	0.00209321	R.aureum
DUH010213.1	-2.28921	0.00143341	0.0215405	R.aureum
DUH010216.1	-3.49664	2.7e-20	1.51e-17	R.aureum
DUH010229.2	0.781115	0.00211501	0.0296652	R.aureum
DUH010239.1	3.57043	1.77e-07	1.05e-05	R.aureum
DUH010284.1	0.723232	0.000948552	0.0154362	R.aureum
DUH010364.1	0.652407	0.00247885	0.0337422	R.aureum
DUH010375.1	-0.832182	0.0011241	0.0176799	R.aureum
DUH010396.1	-1.31443	5.08e-10	5.46e-08	R.aureum
DUH010399.1	-1.02858	0.000165428	0.00368227	R.aureum
DUH010432.1	0.903081	1.89e-05	0.00059177	R.aureum
DUH010503.1	0.63238	0.000572676	0.0101868	R.aureum
DUH010506.1	1.02972	0.000145166	0.00330211	R.aureum
DUH010510.1	2.7645	1.04e-06	4.85e-05	R.aureum
DUH010569.1	1.15123	0.000462024	0.00852119	R.aureum
DUH010597.1	1.02473	8.6e-09	7.22e-07	R.aureum
DUH010600.1	3.02147	0.000670068	0.0115583	R.aureum
DUH010616.1	-0.890423	0.00376792	0.046674	R.aureum
DUH010617.1	-1.20585	0.000454878	0.00841611	R.aureum
DUH010622.1	-0.545626	0.00207707	0.0292178	R.aureum
DUH010663.1	3.32886	5.51e-08	3.7e-06	R.aureum
DUH010719.4	1.03918	1.22e-07	7.55e-06	R.aureum
DUH010735.1	2.49505	0.000195275	0.00417699	R.aureum
DUH010739.1	6.48188	1.55e-19	8.05e-17	R.aureum
DUH010752.1	1.95295	0.00118669	0.018483	R.aureum
DUH010759.1	-1.12038	0.000279769	0.00565535	R.aureum
DUH010770.1	0.79688	2.33e-05	0.000709135	R.aureum
DUH010771.1	1.363	5.89e-07	2.98e-05	R.aureum
DUH010772.1	1.75813	5.8e-11	7.49e-09	R.aureum
DUH010791.1	0.613113	0.000445903	0.00828701	R.aureum
DUH010815.1	0.65174	0.000513564	0.00931212	R.aureum
DUH010875.1	0.68946	0.00384738	0.0474357	R.aureum
DUH010930.1	1.70584	2.03e-10	2.33e-08	R.aureum
DUH010971.1	2.07704	0.000967907	0.0157159	R.aureum
DUH010974.1	-1.50487	8.15e-05	0.00202248	R.aureum
DUH010975.1	-1.55108	2.13e-06	9.04e-05	R.aureum
DUH011006.1	1.20989	0.000143436	0.0032653	R.aureum
DUH011007.1	1.09204	1.14e-07	7.13e-06	R.aureum
DUH011009.1	2.54034	0.000241762	0.00500548	R.aureum
DUH011014.1	-1.85071	0.00121432	0.0188528	R.aureum
DUH011049.1	2.47379	0.00325295	0.0416814	R.aureum
DUH011068.1	-1.01869	0.00378425	0.0468563	R.aureum
DUH011114.1	-2.72086	0.000325353	0.00639435	R.aureum
DUH011133.1	-3.12465	4.75e-06	0.000181766	R.aureum
DUH011134.1	1.3933	1.73e-06	7.63e-05	R.aureum
DUH011139.1	-1.39235	0.000562485	0.0100178	R.aureum
DUH011142.1	1.39107	0.00103372	0.0165715	R.aureum
DUH011184.1	0.864952	3.07e-05	0.000901535	R.aureum
DUH011194.1	1.66222	1.48e-07	8.94e-06	R.aureum
DUH011195.1	2.05867	0.000585298	0.0103543	R.aureum
DUH011209.1	-1.37681	6.24e-05	0.0016258	R.aureum
DUH011215.1	1.50983	5.11e-06	0.000192051	R.aureum
DUH011219.1	-1.00649	6.15e-07	3.09e-05	R.aureum
DUH011220.1	-3.08828	5.8e-24	5.43e-21	R.aureum
DUH011238.1	1.15477	0.00126069	0.0193715	R.aureum
DUH011254.1	2.28515	6.2e-10	6.6e-08	R.aureum
DUH011255.1	1.12503	1.74e-07	1.04e-05	R.aureum
DUH011273.1	-1.71584	6.92e-08	4.57e-06	R.aureum
DUH011286.1	-0.757277	0.000657787	0.0113734	R.aureum
DUH011305.1	1.64479	0.00109895	0.0173397	R.aureum
DUH011312.1	1.90397	2.68e-22	2.16e-19	R.aureum
DUH011382.1	-1.16907	0.00268797	0.0360148	R.aureum
DUH011386.1	-1.48664	0.000265208	0.00542189	R.aureum
DUH011415.1	0.598078	0.00240172	0.0328925	R.aureum
DUH011427.1	-1.96909	4.76e-06	0.000181766	R.aureum
DUH011429.1	1.59115	0.0006636	0.0114603	R.aureum
DUH011431.1	-1.61965	2.31e-05	0.000702968	R.aureum
DUH011433.2	1.70953	1.79e-08	1.38e-06	R.aureum
DUH011471.1	1.30375	0.000363023	0.00701136	R.aureum
DUH011483.1	1.64441	1.23e-16	4.11e-14	R.aureum
DUH011484.1	1.26518	0.00384975	0.0474449	R.aureum
DUH011520.1	3.39627	1.07e-08	8.75e-07	R.aureum
DUH011522.1	-4.69075	9.09e-09	7.55e-07	R.aureum
DUH011544.3	-1.90233	9.96e-19	4.52e-16	R.aureum
DUH011556.1	-0.596565	0.00342968	0.0433342	R.aureum
DUH011561.2	1.00236	0.000173394	0.00380707	R.aureum
DUH011592.1	7.11852	2.06e-23	1.87e-20	R.aureum
DUH011604.1	-1.64048	0.0038426	0.0474171	R.aureum
DUH011635.1	-2.91438	2.81e-06	0.000115274	R.aureum
DUH011644.1	-0.847233	0.00368178	0.0457631	R.aureum
DUH011651.3	-0.645237	0.00298522	0.039008	R.aureum
DUH011685.1	8.35258	2.12e-36	6.85e-33	R.aureum
DUH011698.1	-2.74042	2.27e-10	2.59e-08	R.aureum
DUH011708.5	2.00824	9.29e-06	0.000318995	R.aureum
DUH011712.1	1.21596	5.26e-10	5.64e-08	R.aureum
DUH011714.1	1.09942	9.95e-05	0.00240621	R.aureum
DUH011718.1	2.08814	2.08e-21	1.4e-18	R.aureum
DUH011719.1	2.8951	2.16e-07	1.24e-05	R.aureum
DUH011722.2	2.05094	2.27e-18	9.69e-16	R.aureum
DUH011725.1	-0.917264	4.45e-05	0.00123479	R.aureum
DUH011769.1	2.35671	1.85e-05	0.000580449	R.aureum
DUH011775.1	4.86406	1.35e-09	1.33e-07	R.aureum
DUH011783.1	-4.7868	3.29e-13	6.2e-11	R.aureum
DUH011791.1	3.49221	7.13e-05	0.00181627	R.aureum
DUH011794.1	3.83656	7.16e-06	0.000257506	R.aureum
DUH011800.1	0.810435	0.000863712	0.0142958	R.aureum
DUH011801.1	6.32734	2.58e-17	9.49e-15	R.aureum
DUH011815.3	0.525219	0.00173153	0.0250985	R.aureum
DUH011817.2	1.83621	3.72e-13	6.97e-11	R.aureum
DUH011818.1	1.6461	0.00100966	0.0162485	R.aureum
DUH011825.1	1.29994	0.000781931	0.0131902	R.aureum
DUH011909.1	2.47674	0.0012624	0.0193715	R.aureum
DUH011938.1	1.52757	5.74e-10	6.13e-08	R.aureum
DUH011973.1	0.44259	0.000926298	0.0151249	R.aureum
DUH011974.1	-1.46677	0.00178223	0.0257307	R.aureum
DUH011984.1	1.27031	1.45e-05	0.000471452	R.aureum
DUH012024.2	-2.29172	0.00328519	0.0419898	R.aureum
DUH012053.1	1.42142	7.25e-07	3.55e-05	R.aureum
DUH012063.1	-0.642808	5.2e-05	0.00140439	R.aureum
DUH012069.2	-1.45246	5.13e-05	0.0013867	R.aureum
DUH012135.1	2.56088	7.36e-21	4.27e-18	R.aureum
DUH012161.3	-0.60311	0.000607392	0.0106607	R.aureum
DUH012163.1	-1.70101	8.95e-05	0.00219411	R.aureum
DUH012262.1	-2.66034	0.000111267	0.00263413	R.aureum
DUH012284.1	-0.594139	0.00140484	0.0211979	R.aureum
DUH012304.1	-0.675642	0.00403708	0.0491694	R.aureum
DUH012355.1	1.1837	1.14e-08	9.21e-07	R.aureum
DUH012363.3	1.25706	1.03e-05	0.00035048	R.aureum
DUH012367.1	1.18964	5.72e-06	0.000210495	R.aureum
DUH012376.1	1.44751	7.72e-07	3.75e-05	R.aureum
DUH012387.2	-1.183	0.000247644	0.00510181	R.aureum
DUH012417.1	1.50513	0.00330681	0.0421669	R.aureum
DUH012419.1	-1.69301	0.000233479	0.00485475	R.aureum
DUH012446.1	-0.61933	9.81e-06	0.000336022	R.aureum
DUH012448.1	-0.889132	0.000671417	0.0115747	R.aureum
DUH012490.1	2.12425	1.3e-13	2.63e-11	R.aureum
DUH012513.1	1.50401	0.000501635	0.00910718	R.aureum
DUH012518.1	2.26291	1.1e-06	5.13e-05	R.aureum
DUH012529.2	0.723161	0.000194534	0.00416728	R.aureum
DUH012531.1	-0.911059	2.78e-08	2.04e-06	R.aureum
DUH012551.1	2.83552	7.59e-10	7.93e-08	R.aureum
DUH012595.1	2.69589	1.35e-06	6.12e-05	R.aureum
DUH012612.1	-0.736424	4.32e-05	0.0012068	R.aureum
DUH012629.1	-1.33698	5.38e-06	0.000200746	R.aureum
DUH012630.1	-0.918397	6.28e-08	4.2e-06	R.aureum
DUH012637.1	2.41294	9.22e-05	0.00224944	R.aureum
DUH012639.1	2.61048	6.06e-08	4.07e-06	R.aureum
DUH012669.3	-4.57793	2.82e-08	2.06e-06	R.aureum
DUH012674.1	1.3358	0.000183563	0.00398217	R.aureum
DUH012678.2	-0.73416	0.00266393	0.0357771	R.aureum
DUH012683.1	1.2079	0.00247632	0.0337234	R.aureum
DUH012711.1	2.20794	3.14e-15	7.73e-13	R.aureum
DUH012720.1	1.10203	4.52e-06	0.000174126	R.aureum
DUH012726.1	-1.28898	0.000926896	0.0151261	R.aureum
DUH012727.1	1.20921	1.74e-07	1.04e-05	R.aureum
DUH012729.1	1.24517	5.49e-06	0.000203916	R.aureum
DUH012749.1	1.85784	0.00159519	0.0234947	R.aureum
DUH012754.1	0.844845	0.000220826	0.0046516	R.aureum
DUH012778.2	1.32615	1.49e-10	1.76e-08	R.aureum
DUH012824.1	-1.45232	0.000398744	0.00757535	R.aureum
DUH012841.1	1.74777	6.98e-06	0.000251575	R.aureum
DUH012856.1	-1.38502	7.39e-07	3.61e-05	R.aureum
DUH012862.1	1.61986	6.69e-20	3.6e-17	R.aureum
DUH012868.1	2.53773	0.00384576	0.0474357	R.aureum
DUH012869.1	2.37737	0.000789324	0.0132764	R.aureum
DUH012901.1	1.44242	2.39e-06	0.000100367	R.aureum
DUH012926.1	0.82965	2.24e-05	0.000688047	R.aureum
DUH012930.1	1.36767	0.00111561	0.0175739	R.aureum
DUH012984.1	1.58485	1.88e-07	1.1e-05	R.aureum
DUH012985.1	-1.93824	0.00124399	0.0192005	R.aureum
DUH013010.1	-3.13284	1.81e-07	1.07e-05	R.aureum
DUH013032.1	-0.533384	0.0019571	0.0277588	R.aureum
DUH013048.1	-2.29095	0.000349636	0.00678439	R.aureum
DUH013074.1	-2.00315	0.000978868	0.0158496	R.aureum
DUH013096.1	0.659889	3.12e-07	1.72e-05	R.aureum
DUH013113.1	2.93373	1.85e-11	2.69e-09	R.aureum
DUH013114.1	2.53241	0.00233573	0.0321404	R.aureum
DUH013121.1	2.08895	2.25e-07	1.28e-05	R.aureum
DUH013131.1	1.13126	0.000442408	0.00824843	R.aureum
DUH013134.1	-1.2917	0.000752012	0.0127596	R.aureum
DUH013142.1	-1.94134	4.18e-08	2.91e-06	R.aureum
DUH013143.1	3.21089	0.000312496	0.00618695	R.aureum
DUH013169.1	0.511978	0.00186969	0.0268201	R.aureum
DUH013172.1	0.592891	0.00112434	0.0176799	R.aureum
DUH013181.1	1.27723	0.000371254	0.00714657	R.aureum
DUH013191.1	1.87526	1.02e-07	6.47e-06	R.aureum
DUH013242.1	1.20438	0.00313882	0.0404459	R.aureum
DUH013248.1	1.50522	0.00270403	0.0362133	R.aureum
DUH013295.2	1.58342	6.98e-05	0.00178209	R.aureum
DUH013303.1	1.50824	3.99e-07	2.12e-05	R.aureum
DUH013312.1	0.824443	0.00162266	0.0238176	R.aureum
DUH013320.1	1.88281	1.84e-06	8.04e-05	R.aureum
DUH013340.1	0.707256	0.000775748	0.0130935	R.aureum
DUH013357.1	-0.552733	0.000181266	0.00394709	R.aureum
DUH013361.1	2.11988	1.48e-17	5.64e-15	R.aureum
DUH013387.1	0.532159	0.000382663	0.00733702	R.aureum
DUH013391.1	3.00063	1.54e-10	1.81e-08	R.aureum
DUH013401.1	2.19105	1.15e-09	1.16e-07	R.aureum
DUH013432.1	-0.918786	3.29e-06	0.00013232	R.aureum
DUH013445.1	1.89353	1.22e-06	5.58e-05	R.aureum
DUH013476.1	-1.00204	0.000480166	0.00879057	R.aureum
DUH013494.1	1.71891	0.00262947	0.0353615	R.aureum
DUH013497.2	1.34567	7.3e-13	1.28e-10	R.aureum
DUH013498.1	3.54291	2.73e-16	8.44e-14	R.aureum
DUH013512.1	-0.575014	0.000175085	0.00384128	R.aureum
DUH013519.1	-2.29101	0.00131508	0.0200585	R.aureum
DUH013520.1	-2.80077	8.42e-07	4.06e-05	R.aureum
DUH013534.1	1.67096	8.38e-06	0.000290087	R.aureum
DUH013535.1	-0.657503	3.87e-05	0.00109805	R.aureum
DUH013538.1	3.41178	6.88e-06	0.000249152	R.aureum
DUH013554.2	4.11785	1.79e-07	1.06e-05	R.aureum
DUH013569.1	1.21853	5.74e-09	4.99e-07	R.aureum
DUH013587.2	-2.08337	1.66e-08	1.29e-06	R.aureum
DUH013589.2	2.44836	0.00107534	0.0171253	R.aureum
DUH013621.1	2.03753	7.81e-07	3.78e-05	R.aureum
DUH013623.1	-0.422217	0.00390899	0.0479714	R.aureum
DUH013665.1	0.661422	9.56e-05	0.00232358	R.aureum
DUH013672.1	-1.54935	1.5e-09	1.47e-07	R.aureum
DUH013686.1	1.67128	3.44e-05	0.000991458	R.aureum
DUH013714.1	-1.16672	1.2e-07	7.45e-06	R.aureum
DUH013729.1	0.633637	0.00152004	0.0225254	R.aureum
DUH013736.1	1.11892	0.000146029	0.00331913	R.aureum
DUH013740.1	0.704042	0.00216577	0.0302167	R.aureum
DUH013777.1	-1.0153	1.15e-08	9.25e-07	R.aureum
DUH013817.1	-0.722069	0.00182413	0.0262313	R.aureum
DUH013821.1	2.60137	6.66e-13	1.18e-10	R.aureum
DUH013824.1	0.86588	0.00075623	0.0128162	R.aureum
DUH013828.1	1.40302	0.00184093	0.0264468	R.aureum
DUH013830.1	0.60673	0.00342448	0.0433062	R.aureum
DUH013836.1	3.67079	1.62e-22	1.35e-19	R.aureum
DUH013876.1	-0.641082	0.00109763	0.0173282	R.aureum
DUH013877.1	-0.642327	0.000335528	0.00656324	R.aureum
DUH013903.1	-1.48673	0.000554569	0.00992553	R.aureum
DUH013930.1	1.99842	0.00406907	0.049476	R.aureum
DUH013933.1	1.80969	6.73e-16	1.98e-13	R.aureum
DUH013942.2	-2.80071	0.00186	0.0266943	R.aureum
DUH013943.1	1.18829	0.00104596	0.0167308	R.aureum
DUH013944.1	2.53771	0.000772358	0.0130439	R.aureum
DUH013965.1	1.44825	7.72e-09	6.54e-07	R.aureum
DUH014022.1	1.08728	3.27e-05	0.000949777	R.aureum
DUH014050.1	-1.04071	3.83e-05	0.00109098	R.aureum
DUH014062.2	1.15407	6.28e-07	3.14e-05	R.aureum
DUH014063.1	2.30036	7.16e-13	1.26e-10	R.aureum
DUH014086.1	-2.45797	0.002376	0.0325864	R.aureum
DUH014095.1	1.13957	0.000190768	0.0041001	R.aureum
DUH014098.1	1.25593	4.49e-06	0.000173096	R.aureum
DUH014164.2	0.870434	7.52e-06	0.0002661	R.aureum
DUH014165.1	1.95809	3.13e-09	2.87e-07	R.aureum
DUH014168.1	0.945378	0.000605964	0.0106478	R.aureum
DUH014170.1	1.08591	4.45e-06	0.000172056	R.aureum
DUH014172.2	1.50019	5.12e-07	2.65e-05	R.aureum
DUH014173.1	3.51239	9.18e-10	9.36e-08	R.aureum
DUH014174.1	4.72914	8.89e-65	2.58e-60	R.aureum
DUH014223.1	-0.992102	0.00390355	0.0479452	R.aureum
DUH014230.1	1.19771	0.00355047	0.044397	R.aureum
DUH014255.1	0.649352	0.000154049	0.00347694	R.aureum
DUH014288.1	-1.92322	8.72e-09	7.25e-07	R.aureum
DUH014289.1	-5.35722	1.93e-18	8.35e-16	R.aureum
DUH014291.1	-1.88396	0.000917038	0.0149989	R.aureum
DUH014298.1	-1.32477	2.3e-06	9.71e-05	R.aureum
DUH014322.1	2.50872	0.00114948	0.0179807	R.aureum
DUH014325.1	0.466129	0.00335058	0.0426315	R.aureum
DUH014396.1	1.94807	0.000326978	0.00642194	R.aureum
DUH014397.1	1.98398	4.32e-10	4.74e-08	R.aureum
DUH014418.1	-0.646885	0.000181182	0.00394709	R.aureum
DUH014424.1	-1.99823	0.000122771	0.00285528	R.aureum
DUH014451.2	0.994285	0.000155717	0.0035037	R.aureum
DUH014480.1	-2.39359	3.02e-06	0.00012272	R.aureum
DUH014486.1	-2.20435	9.89e-05	0.00239715	R.aureum
DUH014505.1	0.611955	2e-05	0.00062375	R.aureum
DUH014511.1	1.80576	6.5e-09	5.57e-07	R.aureum
DUH014512.1	-7.55276	5.84e-34	1.7e-30	R.aureum
DUH014528.1	1.42943	4.38e-14	9.42e-12	R.aureum
DUH014532.1	-1.79315	0.000159148	0.00356983	R.aureum
DUH014536.1	-1.11324	1.18e-06	5.42e-05	R.aureum
DUH014550.1	-2.79277	0.00181849	0.0261761	R.aureum
DUH014583.1	1.8442	2.07e-16	6.54e-14	R.aureum
DUH014589.1	-1.74377	0.00139047	0.0210147	R.aureum
DUH014601.1	0.884259	0.00147953	0.0220849	R.aureum
DUH014602.1	-1.87229	0.000188052	0.00405534	R.aureum
DUH014614.1	-0.504157	0.00179335	0.0258784	R.aureum
DUH014639.1	0.679772	0.000649627	0.0112525	R.aureum
DUH014688.1	-2.20496	1.32e-12	2.23e-10	R.aureum
DUH014697.1	-1.48332	0.000266434	0.0054426	R.aureum
DUH014706.3	0.944143	0.00222988	0.0309034	R.aureum
DUH014708.1	-1.28214	1.28e-07	7.85e-06	R.aureum
DUH014726.1	-1.04255	5.91e-06	0.000216654	R.aureum
DUH014727.1	-0.794343	2.11e-06	8.99e-05	R.aureum
DUH014732.1	-2.59666	0.00252301	0.034199	R.aureum
DUH014737.1	-0.714765	0.000445021	0.0082759	R.aureum
DUH014751.1	0.525762	0.000138014	0.00315672	R.aureum
DUH014752.1	0.409195	0.00219111	0.0304679	R.aureum
DUH014756.1	-1.09711	8.73e-07	4.19e-05	R.aureum
DUH014758.1	1.68639	2.57e-07	1.45e-05	R.aureum
DUH014808.1	-0.695411	5.86e-06	0.00021508	R.aureum
DUH014814.1	-1.61433	5.61e-07	2.86e-05	R.aureum
DUH014816.1	-1.62239	0.00304744	0.0396071	R.aureum
DUH014855.1	0.675487	0.000589761	0.0104206	R.aureum
DUH014872.1	-0.464007	0.00367641	0.0457477	R.aureum
DUH014873.1	-0.753539	0.00282333	0.0374313	R.aureum
DUH014888.1	-2.95584	0.000176418	0.00386178	R.aureum
DUH014897.1	0.567057	0.000970792	0.0157364	R.aureum
DUH014902.1	-0.942251	1.51e-09	1.47e-07	R.aureum
DUH014916.1	3.19538	1.98e-06	8.55e-05	R.aureum
DUH014926.1	1.11206	0.00227566	0.0314778	R.aureum
DUH014935.1	-2.30291	6.29e-22	4.68e-19	R.aureum
DUH014936.2	-1.62917	9.63e-07	4.55e-05	R.aureum
DUH014950.1	2.54131	0.000375173	0.00721246	R.aureum
DUH014960.1	-1.16425	0.00061177	0.0107311	R.aureum
DUH014973.1	1.45976	1.83e-06	8.02e-05	R.aureum
DUH014993.1	-1.0978	1.12e-05	0.000379014	R.aureum
DUH015000.1	-1.0196	0.000218902	0.00461735	R.aureum
DUH015022.1	1.02269	6.89e-06	0.000249152	R.aureum
DUH015044.1	-1.1766	0.00165465	0.0242099	R.aureum
DUH015045.1	-0.912845	0.000783414	0.0131999	R.aureum
DUH015046.1	-1.002	2.25e-07	1.28e-05	R.aureum
DUH015077.1	1.46803	4.1e-06	0.000160396	R.aureum
DUH015082.1	2.97912	0.000842202	0.0140036	R.aureum
DUH015084.1	1.03984	0.000263722	0.0053986	R.aureum
DUH015088.1	-1.16625	0.000166847	0.00369967	R.aureum
DUH015092.1	-0.987361	0.000593732	0.0104716	R.aureum
DUH015116.1	-0.654804	0.002191	0.0304679	R.aureum
DUH015117.1	-1.47854	9.94e-05	0.00240523	R.aureum
DUH015145.1	2.17876	0.000555469	0.00992939	R.aureum
DUH015183.1	1.74554	2.19e-07	1.26e-05	R.aureum
DUH015185.1	0.500564	0.000551364	0.00989866	R.aureum
DUH015197.1	1.34442	0.000868435	0.0143607	R.aureum
DUH015204.1	2.29719	2.88e-12	4.67e-10	R.aureum
DUH015206.3	5.02898	4.95e-13	9.1e-11	R.aureum
DUH015207.1	3.75083	2.74e-08	2.01e-06	R.aureum
DUH015215.1	0.656989	3.87e-07	2.07e-05	R.aureum
DUH015221.1	1.52276	4.48e-05	0.00123994	R.aureum
DUH015241.1	-1.54384	0.000209032	0.00444723	R.aureum
DUH015271.1	0.979869	4.7e-05	0.00129221	R.aureum
DUH015293.1	2.35969	2.85e-05	0.000842761	R.aureum
DUH015296.1	0.753259	0.00023202	0.0048348	R.aureum
DUH015299.1	1.09087	2.72e-08	2.01e-06	R.aureum
DUH015317.1	6.08292	8.51e-18	3.39e-15	R.aureum
DUH015330.2	0.701639	0.000465186	0.00856863	R.aureum
DUH015350.1	1.76852	0.000993983	0.016014	R.aureum
DUH015359.1	3.83936	1.03e-06	4.83e-05	R.aureum
DUH015382.2	-1.00352	0.000231202	0.00482816	R.aureum
DUH015423.1	-1.12515	0.00070049	0.0119834	R.aureum
DUH015464.2	3.36642	1.19e-06	5.48e-05	R.aureum
DUH015473.1	-0.543316	0.000750356	0.0127389	R.aureum
DUH015488.1	-1.74018	0.000452236	0.00838325	R.aureum
DUH015517.2	-2.47503	4.26e-07	2.25e-05	R.aureum
DUH015518.1	1.64923	0.0029589	0.0387045	R.aureum
DUH015529.1	-2.7003	0.00271034	0.0362811	R.aureum
DUH015598.1	-2.81224	0.00108983	0.0172709	R.aureum
DUH015605.1	1.3643	0.000270808	0.0055087	R.aureum
DUH015607.2	0.879732	0.00277549	0.036932	R.aureum
DUH015637.1	-1.31496	8.37e-06	0.000290044	R.aureum
DUH015639.1	1.21582	0.00026831	0.00547323	R.aureum
DUH015640.1	1.41513	7.22e-12	1.1e-09	R.aureum
DUH015646.2	-0.928822	0.00118877	0.0185056	R.aureum
DUH015650.2	2.86744	5.34e-16	1.61e-13	R.aureum
DUH015704.1	-0.920095	0.0001137	0.00267807	R.aureum
DUH015706.1	-0.898057	1.73e-09	1.66e-07	R.aureum
DUH015715.1	-1.51607	4.42e-10	4.82e-08	R.aureum
DUH015735.1	1.17768	0.00398768	0.0487313	R.aureum
DUH015745.1	1.79918	0.00220647	0.0306229	R.aureum
DUH015788.1	-0.712483	0.000863319	0.0142958	R.aureum
DUH015842.2	1.61312	0.000137598	0.00314969	R.aureum
DUH015847.1	-0.948543	2.44e-10	2.78e-08	R.aureum
DUH015856.1	1.29207	1.21e-08	9.66e-07	R.aureum
DUH015859.1	-2.82486	2.25e-07	1.28e-05	R.aureum
DUH015923.1	0.678673	0.000394624	0.00751183	R.aureum
DUH015985.1	1.14003	1.16e-13	2.36e-11	R.aureum
DUH016002.1	0.832456	0.00204403	0.0288088	R.aureum
DUH016015.1	3.97562	1.03e-06	4.83e-05	R.aureum
DUH016103.1	-0.606594	0.00166267	0.0242494	R.aureum
DUH016131.1	2.48965	0.00227825	0.0314986	R.aureum
DUH016153.3	-1.97648	4.2e-09	3.76e-07	R.aureum
DUH016159.1	-1.73108	8.01e-06	0.000280585	R.aureum
DUH016164.1	-0.763341	0.000642244	0.0111445	R.aureum
DUH016188.1	2.84588	1.54e-09	1.48e-07	R.aureum
DUH016227.1	1.1634	2.44e-11	3.43e-09	R.aureum
DUH016229.1	1.72584	1.3e-09	1.29e-07	R.aureum
DUH016235.1	-0.952374	2.81e-05	0.000833999	R.aureum
DUH016236.2	2.23266	1.48e-08	1.16e-06	R.aureum
DUH016237.1	0.964739	0.00332794	0.0423991	R.aureum
DUH016241.1	-2.81224	0.00108983	0.0172709	R.aureum
DUH016267.4	-0.979068	4.91e-05	0.00133639	R.aureum
DUH016287.1	2.60842	3.32e-07	1.81e-05	R.aureum
DUH016322.1	-0.941814	0.000846484	0.0140667	R.aureum
DUH016325.1	1.2656	3.22e-05	0.000937901	R.aureum
DUH016348.2	-1.22615	3.33e-06	0.000133772	R.aureum
DUH016408.2	-2.30763	1.23e-06	5.61e-05	R.aureum
DUH016438.1	-0.775665	0.000902864	0.0148088	R.aureum
DUH016458.1	1.36162	0.00293242	0.0384391	R.aureum
DUH016497.1	1.60906	0.000380948	0.00731255	R.aureum
DUH016532.1	1.52726	0.000550903	0.0098965	R.aureum
DUH016538.1	-1.36614	0.00313805	0.0404459	R.aureum
DUH016550.1	-2.60982	9.74e-05	0.00236274	R.aureum
DUH016557.1	-0.668393	0.000984284	0.0159195	R.aureum
DUH016561.1	-1.19909	6.08e-05	0.00159209	R.aureum
DUH016573.1	-2.4211	7.67e-07	3.73e-05	R.aureum
DUH016649.1	1.43531	0.000309486	0.00614487	R.aureum
DUH016656.1	0.815456	0.00238457	0.0326731	R.aureum
DUH016657.1	1.61255	1.13e-06	5.24e-05	R.aureum
DUH016744.5	1.64507	2.65e-08	1.96e-06	R.aureum
DUH016766.1	1.00749	0.000898618	0.0147558	R.aureum
DUH016774.1	0.734505	0.00299329	0.0390783	R.aureum
DUH016788.1	0.839721	0.000873029	0.0144116	R.aureum
DUH016797.2	0.439627	0.00348808	0.0438622	R.aureum
DUH016801.1	2.49849	3.02e-06	0.00012272	R.aureum
DUH016805.1	-0.818414	2.03e-06	8.71e-05	R.aureum
DUH016812.1	-1.65603	0.0024362	0.0332238	R.aureum
DUH016818.1	1.2319	6.92e-05	0.00177313	R.aureum
DUH016831.2	1.7796	0.00136627	0.0207137	R.aureum
DUH016874.1	0.962996	7.71e-05	0.00193816	R.aureum
DUH016881.1	-0.88544	0.000203374	0.00434063	R.aureum
DUH016886.1	0.724771	4.35e-06	0.000168549	R.aureum
DUH016961.1	0.967403	2.01e-05	0.000626981	R.aureum
DUH016971.1	2.22936	5.65e-05	0.00149753	R.aureum
DUH016977.1	1.19701	1.45e-05	0.000472348	R.aureum
DUH017009.1	-2.53395	2.46e-06	0.000102639	R.aureum
DUH017022.3	-0.857037	9.13e-05	0.00223123	R.aureum
DUH017076.1	1.06857	3.96e-05	0.00111936	R.aureum
DUH017089.1	0.832112	2.28e-05	0.000695654	R.aureum
DUH017116.1	-0.852014	8.32e-05	0.00206025	R.aureum
DUH017168.1	-0.698482	0.00047735	0.00875383	R.aureum
DUH017170.1	0.596111	0.00145035	0.0217276	R.aureum
DUH017209.1	1.09165	0.00115398	0.0180413	R.aureum
DUH017253.2	1.1044	0.000192672	0.00413654	R.aureum
DUH017279.1	1.61318	0.000464566	0.00856263	R.aureum
DUH017282.1	2.2443	0.000246831	0.00508867	R.aureum
DUH017322.1	1.0714	0.000133857	0.00307374	R.aureum
DUH017324.2	-3.17778	0.000356252	0.00689894	R.aureum
DUH017353.1	1.85842	1.98e-05	0.000619881	R.aureum
DUH017422.1	1.45363	0.00254993	0.0344994	R.aureum
DUH017429.1	1.93994	2.13e-12	3.51e-10	R.aureum
DUH017466.1	-1.49508	3.28e-06	0.000131992	R.aureum
DUH017471.2	0.676847	0.000155622	0.0035037	R.aureum
DUH017479.1	-1.48126	1.4e-14	3.18e-12	R.aureum
DUH017485.1	0.763422	4.7e-05	0.00129221	R.aureum
DUH017500.1	-0.712171	0.000446845	0.00829494	R.aureum
DUH017545.1	0.93724	0.000215396	0.00455954	R.aureum
DUH017578.1	-0.663045	0.00113165	0.0177495	R.aureum
DUH017596.2	-0.814615	0.000104637	0.00251535	R.aureum
DUH017607.1	-1.35212	5.86e-14	1.23e-11	R.aureum
DUH017626.1	-1.20676	6.12e-09	5.29e-07	R.aureum
DUH017638.1	-1.5658	0.000632374	0.011005	R.aureum
DUH017651.1	1.52563	7.86e-05	0.00196914	R.aureum
DUH017755.1	0.386864	0.00115814	0.0180967	R.aureum
DUH017766.1	1.16124	5.09e-05	0.00137942	R.aureum
DUH017775.1	-1.67823	0.00273863	0.0365084	R.aureum
DUH017783.1	0.891837	3.21e-09	2.91e-07	R.aureum
DUH017856.1	0.737242	0.00334263	0.0425676	R.aureum
DUH017857.1	-1.21526	0.00351455	0.0440236	R.aureum
DUH017863.1	-1.27796	7.3e-06	0.000260239	R.aureum
DUH017888.1	0.661174	0.00291916	0.038305	R.aureum
DUH017889.1	0.878713	0.000986901	0.015953	R.aureum
DUH017923.1	1.93524	0.000111874	0.00264204	R.aureum
DUH017942.1	0.680326	0.00108398	0.0172344	R.aureum
DUH017966.1	-2.50096	3.61e-09	3.25e-07	R.aureum
DUH017968.2	2.77565	8.71e-05	0.00214091	R.aureum
DUH017983.1	0.926688	1.79e-05	0.000567331	R.aureum
DUH018026.1	-0.783446	0.00326836	0.0418235	R.aureum
DUH018063.1	1.05626	4.03e-05	0.00113582	R.aureum
DUH018092.1	1.33997	6.5e-19	3.09e-16	R.aureum
DUH018101.1	-4.7676	3.99e-11	5.34e-09	R.aureum
DUH018112.1	-1.23031	4.5e-05	0.00124359	R.aureum
DUH018118.1	0.609459	0.00364239	0.0454022	R.aureum
DUH018126.1	2.90649	2.84e-06	0.000116505	R.aureum
DUH018149.1	1.69765	2.14e-05	0.00066117	R.aureum
DUH018150.1	-0.994767	0.00190449	0.0271984	R.aureum
DUH018154.1	-1.39408	3.06e-05	0.000900231	R.aureum
DUH018162.1	0.529984	0.000708199	0.0120868	R.aureum
DUH018172.1	-1.43048	1.86e-16	5.94e-14	R.aureum
DUH018184.1	0.637268	0.00262678	0.0353417	R.aureum
DUH018198.1	-0.956603	4.16e-06	0.000162329	R.aureum
DUH018200.1	-0.80005	0.00262274	0.0353036	R.aureum
DUH018201.1	-0.550791	0.00102542	0.0164657	R.aureum
DUH018217.1	-3.41216	5.62e-14	1.18e-11	R.aureum
DUH018218.1	-3.09133	0.000482511	0.00881508	R.aureum
DUH018220.1	-2.36638	1.31e-05	0.00043701	R.aureum
DUH018240.2	0.49886	0.00182376	0.0262313	R.aureum
DUH018247.1	-1.05226	0.00221304	0.0306994	R.aureum
DUH018254.1	-0.773859	8.2e-06	0.00028509	R.aureum
DUH018258.2	3.81312	3.75e-31	6.81e-28	R.aureum
DUH018268.1	0.837594	0.000115525	0.00271501	R.aureum
DUH018288.1	2.96775	1.01e-07	6.43e-06	R.aureum
DUH018289.1	-1.42304	1.46e-06	6.57e-05	R.aureum
DUH018290.1	-1.03734	0.000327587	0.00642956	R.aureum
DUH018316.2	1.68275	0.000390932	0.00746601	R.aureum
DUH018326.1	1.06729	2.01e-05	0.000626981	R.aureum
DUH018342.2	-0.801604	0.00302595	0.0394161	R.aureum
DUH018344.1	1.2022	0.000119987	0.00280854	R.aureum
DUH018350.1	1.96844	8.1e-09	6.84e-07	R.aureum
DUH018378.1	1.67489	4.45e-14	9.5e-12	R.aureum
DUH018381.1	-1.60123	0.000616117	0.0107943	R.aureum
DUH018395.1	1.45355	2.03e-05	0.000631425	R.aureum
DUH018419.1	-0.570813	0.000146345	0.00332371	R.aureum
DUH018428.1	0.605049	0.00301353	0.0392895	R.aureum
DUH018437.1	-0.940167	0.000825962	0.0137967	R.aureum
DUH018457.1	-0.503559	0.0007542	0.0127893	R.aureum
DUH018464.1	-3.16402	0.000161253	0.00360312	R.aureum
DUH018495.3	0.602751	0.000546762	0.00982818	R.aureum
DUH018524.3	0.714543	0.00142892	0.0214953	R.aureum
DUH018530.1	0.699483	0.000391935	0.0074716	R.aureum
DUH018538.1	0.785907	0.000618113	0.0108162	R.aureum
DUH018585.1	1.35329	1.39e-07	8.48e-06	R.aureum
DUH018600.3	-0.81534	5.91e-07	2.98e-05	R.aureum
DUH018617.1	1.41037	0.00286505	0.0377776	R.aureum
DUH018638.1	1.59821	0.000290962	0.00582976	R.aureum
DUH018639.1	1.07319	0.00010957	0.00260503	R.aureum
DUH018653.2	-1.87171	0.00374998	0.0464914	R.aureum
DUH018674.1	3.25616	1.07e-07	6.79e-06	R.aureum
DUH018691.1	0.896232	0.000207367	0.00441936	R.aureum
DUH018694.1	-2.92341	4.99e-06	0.000188358	R.aureum
DUH018713.1	0.594212	0.000593074	0.0104663	R.aureum
DUH018720.1	-0.667184	0.00343547	0.0433885	R.aureum
DUH018723.1	1.14669	0.000678506	0.011683	R.aureum
DUH018725.1	-1.62189	6.44e-06	0.000234303	R.aureum
DUH018751.1	2.96078	3.43e-07	1.87e-05	R.aureum
DUH018753.1	-2.63791	2.25e-06	9.53e-05	R.aureum
DUH018786.1	2.71716	0.00112869	0.0177222	R.aureum
DUH018870.1	2.30901	2.89e-09	2.67e-07	R.aureum
DUH018904.1	3.31877	5.09e-09	4.48e-07	R.aureum
DUH018908.1	-1.54689	1.73e-30	2.96e-27	R.aureum
DUH018950.1	1.16446	2.28e-05	0.000695654	R.aureum
DUH018964.1	2.40635	1.58e-05	0.000507321	R.aureum
DUH018970.1	-2.05834	0.00249492	0.0339122	R.aureum
DUH018993.1	0.965973	4.27e-06	0.00016595	R.aureum
DUH018997.1	1.33982	0.00112974	0.0177292	R.aureum
DUH019000.1	-0.981733	2.57e-06	0.000106786	R.aureum
DUH019014.1	1.22229	1.41e-05	0.000462816	R.aureum
DUH019025.1	-1.31954	9.32e-09	7.71e-07	R.aureum
DUH019050.1	-1.18195	0.000190833	0.0041001	R.aureum
DUH019129.1	-1.45042	1.73e-07	1.04e-05	R.aureum
DUH019151.1	1.09919	7.32e-05	0.00185249	R.aureum
DUH019153.1	-3.22375	0.000127917	0.00295368	R.aureum
DUH019155.1	1.80587	0.000696324	0.0119192	R.aureum
DUH019202.1	2.10196	3.64e-05	0.0010433	R.aureum
DUH019220.1	1.16137	0.00256468	0.0346345	R.aureum
DUH019235.1	1.69889	9.34e-17	3.16e-14	R.aureum
DUH019252.1	0.714333	0.000101365	0.00244354	R.aureum
DUH019260.1	0.683175	0.00294545	0.0385903	R.aureum
DUH019322.1	1.61953	4.25e-08	2.95e-06	R.aureum
DUH019327.1	1.47825	0.00101465	0.0163199	R.aureum
DUH019333.1	-1.79616	1.21e-06	5.52e-05	R.aureum
DUH019375.1	2.76052	0.000388084	0.0074165	R.aureum
DUH019391.2	-1.31722	4.72e-08	3.26e-06	R.aureum
DUH019404.1	-0.650274	0.00054197	0.00976622	R.aureum
DUH019411.1	1.6666	4.12e-08	2.88e-06	R.aureum
DUH019428.1	1.06462	0.00012815	0.00295672	R.aureum
DUH019458.1	0.768851	1.32e-05	0.00043778	R.aureum
DUH019496.1	2.63853	0.00339444	0.04302	R.aureum
DUH019516.1	-1.16125	0.000318861	0.00628803	R.aureum
DUH019547.2	-1.97179	3.66e-06	0.000145281	R.aureum
DUH019549.1	1.84125	6.58e-16	1.96e-13	R.aureum
DUH019593.1	-1.20726	0.00034066	0.00664573	R.aureum
DUH019601.1	1.20212	0.000500353	0.0090896	R.aureum
DUH019642.1	-2.72833	4.33e-05	0.00120979	R.aureum
DUH019645.1	-5.95621	4.49e-17	1.61e-14	R.aureum
DUH019647.1	-2.60658	1.01e-08	8.27e-07	R.aureum
DUH019649.1	-0.796748	1.72e-05	0.000545713	R.aureum
DUH019652.1	0.728743	0.000121992	0.00284181	R.aureum
DUH019681.1	0.949111	0.000188052	0.00405534	R.aureum
DUH019704.1	-0.573605	0.0013143	0.0200585	R.aureum
DUH019714.1	0.82524	2.17e-07	1.25e-05	R.aureum
DUH019720.1	1.42066	8.95e-11	1.1e-08	R.aureum
DUH019730.1	2.38461	3.3e-07	1.81e-05	R.aureum
DUH019734.1	1.5141	3.84e-06	0.000151596	R.aureum
DUH019741.1	-2.6861	0.00189397	0.0270749	R.aureum
DUH019742.1	-1.69533	0.00249502	0.0339122	R.aureum
DUH019744.1	-1.42412	0.00143012	0.0215021	R.aureum
DUH019767.1	-0.760641	6.1e-05	0.00159545	R.aureum
DUH019774.1	-2.34925	4.64e-10	5.01e-08	R.aureum
DUH019776.1	-1.51376	0.00122058	0.0189398	R.aureum
DUH019784.1	1.7852	0.000647721	0.0112261	R.aureum
DUH019800.1	0.872007	0.000113428	0.0026744	R.aureum
DUH019811.1	0.967264	0.00144449	0.0216621	R.aureum
DUH019817.1	-0.955036	0.000434051	0.00812788	R.aureum
DUH019818.1	-0.793227	0.000632688	0.011005	R.aureum
DUH019836.1	2.73031	9.23e-12	1.39e-09	R.aureum
DUH019837.1	2.26888	2.45e-08	1.83e-06	R.aureum
DUH019847.1	1.67662	1.91e-11	2.76e-09	R.aureum
DUH019859.1	1.51687	5.56e-05	0.00148125	R.aureum
DUH019867.1	-1.48229	0.00114269	0.0178937	R.aureum
DUH019881.1	1.06816	0.000215514	0.00455954	R.aureum
DUH019907.1	0.817454	4.01e-05	0.00113048	R.aureum
DUH019962.1	-0.682254	0.00286028	0.0377489	R.aureum
DUH019982.1	-3.57171	4.68e-07	2.44e-05	R.aureum
DUH019984.1	3.58248	4.27e-05	0.00119583	R.aureum
DUH019997.1	0.778613	0.000147214	0.00334084	R.aureum
DUH020006.1	-0.723473	3.59e-05	0.00103075	R.aureum
DUH020014.1	-1.11351	0.00187308	0.0268468	R.aureum
DUH020015.1	-0.553698	0.000172552	0.00379432	R.aureum
DUH020063.1	-1.02085	0.00157052	0.0231693	R.aureum
DUH020071.1	4.72078	2.61e-11	3.62e-09	R.aureum
DUH020086.2	0.912759	6.3e-05	0.00163753	R.aureum
DUH020105.1	2.23839	1.36e-14	3.12e-12	R.aureum
DUH020111.1	-1.59223	1.99e-08	1.52e-06	R.aureum
DUH020119.1	1.12529	1.24e-05	0.000414475	R.aureum
DUH020123.8	-1.47896	2.16e-13	4.28e-11	R.aureum
DUH020140.1	-1.39529	0.000618603	0.0108183	R.aureum
DUH020184.1	-1.6816	4.3e-23	3.79e-20	R.aureum
DUH020188.1	0.507816	0.00259107	0.0349259	R.aureum
DUH020190.1	0.454068	0.000543177	0.00976979	R.aureum
DUH020201.1	-1.38065	4.71e-06	0.000180836	R.aureum
DUH020351.1	1.41897	2.02e-06	8.68e-05	R.aureum
DUH020390.1	-3.98698	5.82e-07	2.96e-05	R.aureum
DUH020422.1	-0.83676	5.55e-07	2.84e-05	R.aureum
DUH020451.1	-1.81472	2.36e-15	5.95e-13	R.aureum
DUH020458.1	-2.54587	0.00241946	0.0330577	R.aureum
DUH020464.3	-0.609503	0.00216021	0.0301682	R.aureum
DUH020496.1	1.55382	7.6e-05	0.00191257	R.aureum
DUH020514.1	1.8616	7.58e-06	0.000267414	R.aureum
DUH020517.1	2.74428	7.31e-05	0.00185151	R.aureum
DUH020518.2	-0.799813	1.06e-05	0.000359639	R.aureum
DUH020555.1	1.32136	0.000107587	0.00257006	R.aureum
DUH020602.1	1.62553	0.000725861	0.0123447	R.aureum
DUH020621.2	1.30905	0.000332686	0.00651643	R.aureum
DUH020624.1	1.25001	7.13e-05	0.00181627	R.aureum
DUH020635.1	1.52461	0.000228819	0.00478527	R.aureum
DUH020643.1	-0.814848	0.000105241	0.00252242	R.aureum
DUH020646.1	0.733803	0.000433707	0.00812788	R.aureum
DUH020649.1	-1.13191	0.00161881	0.0237852	R.aureum
DUH020657.1	-1.91504	0.00287931	0.0378801	R.aureum
DUH020684.1	-1.47777	1.93e-07	1.12e-05	R.aureum
DUH020704.1	0.787521	0.00383301	0.0473188	R.aureum
DUH020709.1	-0.999519	0.000258653	0.00530979	R.aureum
DUH020713.1	0.990326	0.00150224	0.0223494	R.aureum
DUH020722.1	-2.16495	0.000161471	0.00360524	R.aureum
DUH020740.1	-0.536183	0.00191251	0.0272995	R.aureum
DUH020750.1	-3.23515	0.000182519	0.00396842	R.aureum
DUH020752.1	0.587312	0.00169722	0.0246426	R.aureum
DUH020771.2	-1.53819	9.3e-05	0.00226607	R.aureum
DUH020776.1	0.90867	0.00138764	0.0209939	R.aureum
DUH020789.1	-1.05543	0.00026209	0.00537274	R.aureum
DUH020794.1	1.0611	0.00126237	0.0193715	R.aureum
DUH020795.3	0.844727	1.38e-05	0.000456482	R.aureum
DUH020837.1	-1.42974	4.1e-11	5.46e-09	R.aureum
DUH020838.1	-0.843639	7.76e-06	0.000273275	R.aureum
DUH020865.2	0.815286	0.00026998	0.0054957	R.aureum
DUH020892.2	0.95632	3.96e-06	0.000155721	R.aureum
DUH020894.1	0.495264	0.00026253	0.00537798	R.aureum
DUH020906.1	-1.57915	1.93e-06	8.37e-05	R.aureum
DUH020931.3	1.61982	0.00350693	0.0439828	R.aureum
DUH020947.1	1.21331	1.85e-06	8.08e-05	R.aureum
DUH020956.1	1.48554	2.36e-08	1.77e-06	R.aureum
DUH021004.1	1.41675	0.00198637	0.0281053	R.aureum
DUH021035.1	-0.6548	0.00283486	0.0375328	R.aureum
DUH021038.1	2.77764	0.00082751	0.0138147	R.aureum
DUH021046.1	2.317	6.06e-05	0.00158885	R.aureum
DUH021049.1	2.33832	6.11e-05	0.0015986	R.aureum
DUH021055.1	-1.49756	5.39e-07	2.77e-05	R.aureum
DUH021058.1	0.938958	0.00151754	0.0225135	R.aureum
DUH021070.1	2.03879	2.39e-09	2.24e-07	R.aureum
DUH021071.1	2.0885	2.84e-08	2.07e-06	R.aureum
DUH021083.1	1.20409	3.42e-10	3.81e-08	R.aureum
DUH021136.1	2.10954	6.6e-05	0.00170461	R.aureum
DUH021146.1	-1.45373	0.000458555	0.00847874	R.aureum
DUH021230.1	-2.72312	1.65e-06	7.32e-05	R.aureum
DUH021235.1	-3.33082	5.64e-05	0.00149692	R.aureum
DUH021236.1	-3.50509	5.21e-05	0.00140545	R.aureum
DUH021237.1	3.27464	1.92e-06	8.33e-05	R.aureum
DUH021241.1	-3.25911	0.000272116	0.00553143	R.aureum
DUH021242.1	-2.23262	0.000431817	0.00810298	R.aureum
DUH021245.1	1.9189	1.89e-05	0.00059177	R.aureum
DUH021307.1	2.05791	4.6e-07	2.4e-05	R.aureum
DUH021308.1	2.22098	3.81e-12	6.01e-10	R.aureum
DUH021315.1	-0.611005	0.0014556	0.0217949	R.aureum
DUH021335.1	1.46734	1.02e-07	6.47e-06	R.aureum
DUH021338.1	-0.866914	0.000704753	0.0120444	R.aureum
DUH021358.1	0.964083	5.51e-05	0.00147447	R.aureum
DUH021365.2	3.4255	5.7e-13	1.03e-10	R.aureum
DUH021368.1	-0.633823	0.0030227	0.0393913	R.aureum
DUH021398.1	-2.02948	0.00152146	0.0225254	R.aureum
DUH021422.1	-0.51884	0.00164997	0.0241696	R.aureum
DUH021424.1	0.711776	0.000832931	0.0138653	R.aureum
DUH021470.1	-0.913494	4.85e-06	0.000184526	R.aureum
DUH021480.1	0.870733	6.35e-05	0.00164867	R.aureum
DUH021498.1	0.482683	0.000964897	0.0156758	R.aureum
DUH021499.1	-0.775922	0.0013787	0.0208788	R.aureum
DUH021513.2	1.30932	1.72e-05	0.000545713	R.aureum
DUH021551.1	-3.25097	2.75e-06	0.000113484	R.aureum
DUH021557.1	-3.12303	0.000250053	0.0051478	R.aureum
DUH021560.1	-3.03995	1.38e-08	1.1e-06	R.aureum
DUH021567.1	1.58467	0.0018866	0.026996	R.aureum
DUH021584.1	-0.927699	0.000222289	0.00467902	R.aureum
DUH021586.1	3.32292	2.98e-09	2.74e-07	R.aureum
DUH021588.1	4.55338	2.35e-13	4.58e-11	R.aureum
DUH021635.1	0.76507	0.0032591	0.0417233	R.aureum
DUH021639.1	1.9359	4.68e-05	0.00128763	R.aureum
DUH021658.1	1.40259	2.07e-05	0.000642474	R.aureum
DUH021689.2	-1.31132	0.00173024	0.0250924	R.aureum
DUH021754.1	2.29754	0.00164017	0.0240506	R.aureum
DUH021761.1	-0.82129	0.00287598	0.0378785	R.aureum
DUH021786.1	2.76677	0.000209134	0.00444723	R.aureum
DUH021805.1	-1.4426	0.00223656	0.0309664	R.aureum
DUH021861.1	1.31593	0.00120672	0.0187648	R.aureum
DUH021872.1	-3.92281	5.56e-06	0.000206158	R.aureum
DUH021901.1	0.657155	0.000424464	0.00801159	R.aureum
DUH021914.1	0.802013	0.000105409	0.00252424	R.aureum
DUH021926.1	2.05695	0.00350649	0.0439828	R.aureum
DUH021954.3	3.93883	5.68e-06	0.00020942	R.aureum
DUH021956.1	3.39139	3.99e-18	1.63e-15	R.aureum
DUH021958.1	2.17947	7.81e-05	0.0019612	R.aureum
DUH021966.1	1.10046	0.00129833	0.0198494	R.aureum
DUH021985.1	-0.592206	0.000556227	0.00993684	R.aureum
DUH022017.1	-0.839071	8.93e-10	9.14e-08	R.aureum
DUH022022.2	-0.727927	0.000213427	0.00452197	R.aureum
DUH022027.1	-0.649468	0.000435527	0.00814629	R.aureum
DUH022065.2	-0.889629	0.00158662	0.0233832	R.aureum
DUH022084.1	2.99353	0.000417305	0.00791246	R.aureum
DUH022098.1	1.02398	1.76e-06	7.76e-05	R.aureum
DUH022128.1	2.29293	0.00108587	0.0172552	R.aureum
DUH022131.1	1.99011	7.56e-16	2.17e-13	R.aureum
DUH022152.1	-1.55722	0.00352138	0.0440901	R.aureum
DUH022156.1	-1.58383	0.00254683	0.0344736	R.aureum
DUH022171.1	-4.25128	4.1e-07	2.18e-05	R.aureum
DUH022181.1	-1.1716	0.000160712	0.00359381	R.aureum
DUH022200.1	0.923477	0.000182823	0.00397206	R.aureum
DUH022201.1	1.08915	0.000277547	0.0056261	R.aureum
DUH022208.1	-0.998129	0.000603133	0.0106117	R.aureum
DUH022229.1	-3.36444	1.86e-06	8.08e-05	R.aureum
DUH022231.1	-1.6162	9.35e-05	0.00227593	R.aureum
DUH022262.1	-0.720579	0.00133276	0.0202797	R.aureum
DUH022263.1	2.62286	0.000884306	0.0145537	R.aureum
DUH022293.2	0.833219	0.000762068	0.0128851	R.aureum
DUH022310.1	1.72938	1.09e-11	1.63e-09	R.aureum
DUH022318.1	-4.73808	9.84e-09	8.12e-07	R.aureum
DUH022321.1	2.19132	5.42e-05	0.00145309	R.aureum
DUH022324.1	2.85583	0.000171237	0.00377397	R.aureum
DUH022334.1	2.84736	1.57e-05	0.000503533	R.aureum
DUH022366.1	-0.817828	2.3e-05	0.000701834	R.aureum
DUH022373.1	2.26083	0.00122256	0.0189605	R.aureum
DUH022398.2	0.517508	0.00379691	0.046993	R.aureum
DUH022406.1	-1.14352	1.87e-07	1.1e-05	R.aureum
DUH022461.1	-0.50665	0.00347951	0.0437924	R.aureum
DUH022470.1	-1.16121	8.29e-10	8.5e-08	R.aureum
DUH022495.1	-0.872763	9.34e-07	4.45e-05	R.aureum
DUH022503.1	-0.720456	1.7e-05	0.000540715	R.aureum
DUH022504.1	-0.869132	3.37e-05	0.000975795	R.aureum
DUH022554.3	-0.798266	0.000111542	0.00263726	R.aureum
DUH022576.1	1.18321	1.27e-06	5.77e-05	R.aureum
DUH022604.1	0.8773	0.000160203	0.0035875	R.aureum
DUH022607.1	3.32126	3.31e-07	1.81e-05	R.aureum
DUH022609.2	1.60195	2.44e-05	0.000736746	R.aureum
DUH022646.1	-3.09204	0.000268846	0.0054803	R.aureum
DUH022661.1	-0.815923	3.02e-06	0.00012272	R.aureum
DUH022663.2	1.25337	1.47e-06	6.61e-05	R.aureum
DUH022672.1	-0.838133	4.22e-05	0.00118416	R.aureum
DUH022682.1	2.74922	0.00011342	0.0026744	R.aureum
DUH022696.1	1.04592	0.00107722	0.0171458	R.aureum
DUH022704.1	-0.986596	1.4e-05	0.00046051	R.aureum
DUH022739.1	-3.71708	1.17e-09	1.16e-07	R.aureum
DUH022777.1	3.17369	5.72e-05	0.00151076	R.aureum
DUH022780.1	2.65607	0.00307277	0.0398828	R.aureum
DUH022796.1	2.95547	5.18e-06	0.000194156	R.aureum
DUH022802.1	2.9978	6.1e-13	1.1e-10	R.aureum
DUH022811.1	0.790655	1.11e-05	0.000375973	R.aureum
DUH022882.1	-2.10694	0.00372304	0.0462166	R.aureum
DUH022913.1	1.28045	1.13e-08	9.12e-07	R.aureum
DUH022917.1	1.75907	8.53e-09	7.18e-07	R.aureum
DUH022922.1	0.648084	0.00282655	0.0374436	R.aureum
DUH022931.1	-0.671986	0.00122333	0.0189622	R.aureum
DUH022934.1	0.766424	8.66e-06	0.000298734	R.aureum
DUH022952.1	1.29915	0.00385438	0.0474817	R.aureum
DUH022958.1	-1.18931	2.26e-06	9.56e-05	R.aureum
DUH022973.1	1.34823	9.83e-12	1.47e-09	R.aureum
DUH022996.1	1.39042	0.000294643	0.00587696	R.aureum
DUH023007.1	4.64655	1.07e-09	1.08e-07	R.aureum
DUH023028.1	-0.979666	0.000394609	0.00751183	R.aureum
DUH023062.1	1.23287	0.00100685	0.0162123	R.aureum
DUH023067.1	2.31442	6.96e-08	4.58e-06	R.aureum
DUH023124.1	0.680697	0.000254575	0.00522977	R.aureum
DUH023168.1	-2.64671	0.00251919	0.0341631	R.aureum
DUH023179.1	-0.761696	2.75e-05	0.000818781	R.aureum
DUH023181.1	1.0213	0.000480262	0.00879057	R.aureum
DUH023183.2	-0.433513	0.00411699	0.0498917	R.aureum
DUH023194.1	1.64516	8.71e-05	0.00214091	R.aureum
DUH023200.1	1.03634	2.38e-05	0.000719573	R.aureum
DUH023204.1	-1.20094	5.12e-09	4.49e-07	R.aureum
DUH023205.1	-1.6793	3.78e-08	2.67e-06	R.aureum
DUH023207.1	0.9056	1.04e-05	0.00035326	R.aureum
DUH023214.1	1.79965	3.18e-06	0.000128397	R.aureum
DUH023227.1	1.50271	1.82e-05	0.000573314	R.aureum
DUH023261.2	-1.35657	0.000554204	0.00992511	R.aureum
DUH023267.1	2.37428	4.05e-16	1.24e-13	R.aureum
DUH023292.1	1.3077	0.000472876	0.00868824	R.aureum
DUH023317.1	1.3011	7.2e-07	3.53e-05	R.aureum
DUH023325.1	-2.93235	0.00107328	0.0171018	R.aureum
DUH023347.1	1.15544	0.00167779	0.0244171	R.aureum
DUH023351.1	1.08231	0.00215809	0.030153	R.aureum
DUH023383.1	-1.44909	0.00180115	0.0259781	R.aureum
DUH023388.1	0.960138	0.00396014	0.0485376	R.aureum
DUH023418.1	-4.63663	2.66e-08	1.97e-06	R.aureum
DUH023433.1	-1.59803	8.2e-06	0.00028509	R.aureum
DUH023442.1	1.16322	0.0032951	0.0420788	R.aureum
DUH023463.2	-1.09325	1.63e-06	7.27e-05	R.aureum
DUH023464.1	-0.798809	4.76e-05	0.00130712	R.aureum
DUH023486.1	0.568961	0.00223169	0.0309137	R.aureum
DUH023491.1	-3.32441	8.79e-06	0.000302643	R.aureum
DUH023493.1	3.73473	9.56e-07	4.55e-05	R.aureum
DUH023578.1	2.10393	1.47e-06	6.6e-05	R.aureum
DUH023582.2	1.43332	2.54e-10	2.88e-08	R.aureum
DUH023593.1	2.79635	0.00181028	0.0260968	R.aureum
DUH023607.1	-0.631632	0.00287935	0.0378801	R.aureum
DUH023640.1	2.34031	0.000160166	0.0035875	R.aureum
DUH023669.1	-1.87513	0.000177955	0.00388958	R.aureum
DUH023695.1	0.551803	0.000127642	0.00294967	R.aureum
DUH023709.1	1.46398	1.15e-06	5.34e-05	R.aureum
DUH023711.1	2.78075	2.49e-15	6.23e-13	R.aureum
DUH023712.1	3.111	3.67e-18	1.55e-15	R.aureum
DUH023713.1	3.16396	9.06e-18	3.55e-15	R.aureum
DUH023714.1	2.0076	0.00154352	0.0228174	R.aureum
DUH023744.2	1.31383	2.11e-08	1.6e-06	R.aureum
DUH023769.1	-0.880514	2.11e-05	0.000653244	R.aureum
DUH023789.1	0.83296	0.00013034	0.00300008	R.aureum
DUH023805.1	-1.23279	5.2e-08	3.54e-06	R.aureum
DUH023831.1	-1.01034	0.00303944	0.0395209	R.aureum
DUH023850.1	1.32397	1.93e-06	8.36e-05	R.aureum
DUH023862.1	-1.38942	0.00194615	0.0276575	R.aureum
DUH023864.1	-0.463053	0.00234991	0.0322902	R.aureum
DUH023868.1	1.41547	1.13e-06	5.24e-05	R.aureum
DUH023872.1	1.17182	0.000573656	0.010198	R.aureum
DUH023880.1	2.23284	0.000575106	0.0102175	R.aureum
DUH023938.1	-1.38159	0.00385875	0.0475154	R.aureum
DUH023940.1	-2.24646	1.32e-10	1.58e-08	R.aureum
DUH023953.1	3.78608	8.6e-07	4.14e-05	R.aureum
DUH024021.1	1.27027	0.00228359	0.0315486	R.aureum
DUH024027.1	2.06309	4.33e-09	3.86e-07	R.aureum
DUH024041.1	0.509824	0.00115941	0.0181067	R.aureum
DUH024043.1	3.13942	5.62e-21	3.4e-18	R.aureum
DUH024088.1	0.865059	0.00214363	0.0300087	R.aureum
DUH024089.1	-0.753052	0.00150998	0.0224357	R.aureum
DUH024110.2	1.69899	0.00285044	0.0376876	R.aureum
DUH024136.1	1.32303	6.91e-07	3.4e-05	R.aureum
DUH024137.1	3.02265	6.63e-09	5.65e-07	R.aureum
DUH024188.1	-2.15212	0.00348741	0.0438622	R.aureum
DUH024211.1	-1.71427	4.86e-11	6.35e-09	R.aureum
DUH024216.1	1.18887	0.00014808	0.00335693	R.aureum
DUH024226.1	2.14455	2.88e-13	5.47e-11	R.aureum
DUH024305.1	-1.26354	0.000291006	0.00582976	R.aureum
DUH024321.1	-1.70347	5.45e-13	9.95e-11	R.aureum
DUH024327.1	1.01426	3.96e-05	0.00111936	R.aureum
DUH024348.1	0.626271	0.00324161	0.0415544	R.aureum
DUH024360.1	1.48396	0.00108731	0.0172591	R.aureum
DUH024389.1	0.829388	0.00088043	0.0145146	R.aureum
DUH024390.1	2.63258	2.69e-09	2.5e-07	R.aureum
DUH024437.1	-1.72786	3.27e-07	1.79e-05	R.aureum
DUH024462.1	-2.03004	9.1e-05	0.00222388	R.aureum
DUH024478.1	1.25737	0.00279453	0.0371003	R.aureum
DUH024516.1	-1.08974	0.000175259	0.00384221	R.aureum
DUH024542.1	0.961111	0.000284867	0.00574241	R.aureum
DUH024556.1	-1.01627	0.000148915	0.0033689	R.aureum
DUH024613.1	1.13168	0.000366962	0.00707804	R.aureum
DUH024660.1	-2.00262	2.97e-05	0.000875635	R.aureum
DUH024664.1	0.654294	0.000273279	0.00554731	R.aureum
DUH024674.1	0.921744	0.000130268	0.00300008	R.aureum
DUH024676.1	0.696999	0.000868827	0.0143607	R.aureum
DUH024698.2	1.90496	6.63e-16	1.96e-13	R.aureum
DUH024709.2	-1.1979	9.94e-07	4.67e-05	R.aureum
DUH024727.1	-0.883107	0.0038675	0.0475829	R.aureum
DUH024741.1	1.23482	1.78e-06	7.81e-05	R.aureum
DUH024751.1	2.40626	1.55e-05	0.000497946	R.aureum
DUH024761.2	-1.32474	0.000176073	0.00385714	R.aureum
DUH024782.1	-0.328532	0.00367739	0.0457477	R.aureum
DUH024783.1	-1.64955	4.57e-09	4.05e-07	R.aureum
DUH024790.1	-2.26668	4.78e-05	0.00131199	R.aureum
DUH024791.1	-0.61113	0.00349232	0.0438775	R.aureum
DUH024812.1	1.4003	0.000279488	0.0056536	R.aureum
DUH024836.1	1.26014	3.14e-07	1.72e-05	R.aureum
DUH024849.1	2.19899	5.87e-12	9.02e-10	R.aureum
DUH024856.1	3.82234	7.58e-06	0.000267414	R.aureum
DUH024883.1	-0.441901	0.00228797	0.0315729	R.aureum
DUH024897.1	-0.817584	0.00164692	0.0241371	R.aureum
DUH024955.1	2.81692	1.3e-25	1.52e-22	R.aureum
DUH024957.1	2.3108	1.96e-20	1.12e-17	R.aureum
DUH024958.1	1.54053	1.92e-09	1.81e-07	R.aureum
DUH024959.1	-2.35849	5.26e-08	3.56e-06	R.aureum
DUH024962.1	2.77562	6.71e-19	3.14e-16	R.aureum
DUH024987.1	-0.94249	0.000332961	0.00651741	R.aureum
DUH024996.2	-2.13042	6.9e-07	3.4e-05	R.aureum
DUH025059.1	-1.07431	4.44e-05	0.00123402	R.aureum
DUH025079.1	2.94208	4.2e-13	7.76e-11	R.aureum
DUH025096.1	-0.763852	0.00255623	0.0345506	R.aureum
DUH025113.1	1.2913	3.31e-08	2.39e-06	R.aureum
DUH025115.1	-7.99272	3.98e-33	8.9e-30	R.aureum
DUH025133.2	-0.452434	0.00402214	0.0490698	R.aureum
DUH025180.1	1.80108	0.000113866	0.00267821	R.aureum
DUH025205.1	0.969921	5.77e-09	5e-07	R.aureum
DUH025207.1	-0.653222	0.000444469	0.00827423	R.aureum
DUH025210.2	-0.875971	2.18e-05	0.000672891	R.aureum
DUH025226.1	0.906748	1.27e-05	0.000421272	R.aureum
DUH025250.1	-0.893454	0.00177447	0.0256314	R.aureum
DUH025262.1	-0.653733	0.000171608	0.00377928	R.aureum
DUH025298.2	-1.2388	0.00018413	0.00399151	R.aureum
DUH025300.1	0.652349	0.00352895	0.0441659	R.aureum
DUH025315.1	0.699806	7.73e-07	3.75e-05	R.aureum
DUH025331.2	-0.922669	6.94e-05	0.00177649	R.aureum
DUH025368.1	-0.795265	8.42e-07	4.06e-05	R.aureum
DUH025405.1	2.73763	1.42e-47	1.03e-43	R.aureum
DUH025424.1	-1.26147	1.23e-09	1.22e-07	R.aureum
DUH025454.1	1.65203	3.73e-08	2.64e-06	R.aureum
DUH025455.1	-0.949163	2.77e-06	0.000114077	R.aureum
DUH025475.1	1.28466	3.53e-08	2.51e-06	R.aureum
DUH025477.2	-1.26801	0.000892638	0.0146825	R.aureum
DUH025502.1	2.57874	7.17e-05	0.0018213	R.aureum
DUH025503.1	1.67569	9.19e-06	0.000316019	R.aureum
DUH025504.1	1.53585	0.000882846	0.0145379	R.aureum
DUH025513.1	1.26124	7.4e-05	0.00186469	R.aureum
DUH025537.1	-1.10061	0.0012598	0.0193715	R.aureum
DUH025539.1	3.09465	0.000312138	0.00618695	R.aureum
DUH025542.1	3.5063	2.39e-11	3.37e-09	R.aureum
DUH025619.1	3.40942	4.97e-05	0.00134998	R.aureum
DUH025674.1	1.37931	0.00390342	0.0479452	R.aureum
DUH025679.1	0.965782	0.000286706	0.00577147	R.aureum
DUH025685.3	0.681488	2.43e-05	0.00073228	R.aureum
DUH025696.1	0.946637	5.29e-05	0.00142126	R.aureum
DUH025746.1	1.63493	1.51e-15	4.06e-13	R.aureum
DUH025798.1	1.36494	3.58e-06	0.000142274	R.aureum
DUH025804.1	0.74842	4.81e-05	0.00131613	R.aureum
DUH025851.1	1.82106	4.93e-06	0.000186918	R.aureum
DUH025875.1	3.47064	7.22e-05	0.00183445	R.aureum
DUH025881.1	1.86028	6.32e-09	5.44e-07	R.aureum
DUH025883.1	1.41637	3.97e-06	0.000155721	R.aureum
DUH025884.1	1.78671	1.84e-09	1.76e-07	R.aureum
DUH025885.1	1.25242	0.00121108	0.0188227	R.aureum
DUH025886.1	-3.59774	1.63e-05	0.000521863	R.aureum
DUH025892.1	-1.3981	1.47e-07	8.91e-06	R.aureum
DUH025912.1	4.82895	2.61e-11	3.62e-09	R.aureum
DUH025931.2	0.782394	0.00216845	0.0302396	R.aureum
DUH025934.1	-1.77066	0.000832557	0.0138653	R.aureum
DUH025959.2	2.333	2.18e-33	5.77e-30	R.aureum
DUH025961.1	2.03773	6.76e-10	7.12e-08	R.aureum
DUH025974.1	-1.27135	0.000639398	0.0111052	R.aureum
DUH025986.1	-1.65427	2.09e-05	0.000648801	R.aureum
DUH025999.1	1.2079	0.000101015	0.00243711	R.aureum
DUH026011.3	1.35089	0.00169406	0.0246169	R.aureum
DUH026031.1	-0.99894	0.000383256	0.00734355	R.aureum
DUH026085.1	-3.86453	9.7e-07	4.57e-05	R.aureum
DUH026102.1	2.27306	0.000137424	0.00314819	R.aureum
DUH026163.1	-4.06869	3.04e-06	0.000123104	R.aureum
DUH026178.1	-1.99015	1.1e-07	6.92e-06	R.aureum
DUH026204.3	0.371343	0.00373037	0.0462878	R.aureum
DUH026207.1	-1.84555	2.07e-11	2.98e-09	R.aureum
DUH026213.2	-2.69978	0.000178662	0.00389915	R.aureum
DUH026215.1	0.996451	2.45e-05	0.000737104	R.aureum
DUH026218.1	1.17163	1.33e-05	0.00044077	R.aureum
DUH026247.1	-2.6338	4.01e-06	0.000157309	R.aureum
DUH026249.1	-1.4864	0.00235813	0.0323873	R.aureum
DUH026272.1	1.13103	1.69e-08	1.31e-06	R.aureum
DUH026356.1	-1.49337	5.64e-07	2.87e-05	R.aureum
DUH026369.1	2.58743	0.00367933	0.0457522	R.aureum
DUH026374.4	-2.05339	4.14e-06	0.000161958	R.aureum
DUH026382.2	-0.716738	0.000122199	0.00284427	R.aureum
DUH026445.1	1.43026	0.000344691	0.00670186	R.aureum
DUH026454.1	1.86524	1.5e-05	0.000482423	R.aureum
DUH026489.1	-5.02691	1.96e-10	2.26e-08	R.aureum
DUH026495.1	-2.74654	0.00174739	0.025278	R.aureum
DUH026508.1	2.93986	0.000605177	0.0106412	R.aureum
DUH026517.1	-2.59777	0.00121402	0.0188528	R.aureum
DUH026529.2	1.59867	0.000989997	0.0159675	R.aureum
DUH026571.1	-0.794273	3.25e-05	0.000946523	R.aureum
DUH026583.1	1.68163	1.89e-05	0.00059177	R.aureum
DUH026591.1	-0.614824	0.000496436	0.00902408	R.aureum
DUH026605.1	2.39456	0.000339877	0.0066349	R.aureum
DUH026614.1	-0.872565	0.00242614	0.0331333	R.aureum
DUH026655.1	2.42746	0.000439921	0.0082179	R.aureum
DUH026693.1	-1.06517	6.22e-05	0.00162373	R.aureum
DUH026708.2	-1.50573	4.42e-05	0.00122886	R.aureum
DUH026726.1	-3.22166	0.000322451	0.00634591	R.aureum
[truncated: 10,219 more rows]

## Sheet: Suppl_Tab 4
Supplementary Table 4: DEGs associated with leaf development annotated in Rhododendron spp..
Gene_id	Symbol	Avg_log2FC	p_val	p_val_adj	Change	Species	GO_term_mix	GO_level1_mix	GO_level2_mix	KEGG_term_mix
DUH009513.2	CYP90C1, ROT3	-2.58762	0.00192947	0.0274876	Down	R.aureum	[P]GO:0006629//lipid metabolic process;GO:0042446//hormone biosynthetic process;GO:0055088//lipid homeostasis;GO:0003006//developmental process involved in reproduction;GO:0060560//developmental growth involved in morphogenesis;GO:0048438//floral whorl development;GO:0009791//post-embryonic development;GO:1901617//organic hydroxy compound biosynthetic process;GO:0042592//homeostatic process;GO:00…	molecular_function;biological_process;cellular_component	[C]cellular anatomical entity;[P]multicellular organismal process;reproductive process;metabolic process;reproduction;growth;developmental process;biological regulation;cellular process;[F]binding;catalytic activity;	ko00905//Brassinosteroid biosynthesis;ko01100//Metabolic pathways;ko01110//Biosynthesis of secondary metabolites
DUH011305.1	MYBP	1.64479	0.00109895	0.0173397	Up	R.aureum	[P]GO:0010468//regulation of gene expression;GO:0048856//anatomical structure development;GO:0009058//biosynthetic process;GO:0034641//cellular nitrogen compound metabolic process;GO:1901360//organic cyclic compound metabolic process;GO:2000112//regulation of cellular macromolecule biosynthetic process;GO:0048731//system development;GO:0010016//shoot system morphogenesis;GO:0016070//RNA metabolic…	cellular_component;molecular_function;biological_process	[C]intracellular;cellular anatomical entity;[P]multicellular organismal process;biological regulation;developmental process;metabolic process;cellular process;[F]transcription regulator activity;binding;	#N/A
DUH012778.2	EDS1	1.32615	1.49e-10	1.76e-08	Up	R.aureum	[P]GO:0051704//multi-organism process;GO:0051707//response to other organism;GO:0002697//regulation of immune effector process;GO:0050691//regulation of defense response to virus by host;GO:0006629//lipid metabolic process;GO:0048583//regulation of response to stimulus;GO:0007275//multicellular organism development;GO:0048584//positive regulation of response to stimulus;GO:0044238//primary metabo…	molecular_function;cellular_component;biological_process	[C]cellular anatomical entity;intracellular;[P]multicellular organismal process;metabolic process;developmental process;biological regulation;response to stimulus;multi-organism process;[F]catalytic activity;	ko04626//Plant-pathogen interaction
DUH014303.2	EDS1	1.96391	1.94e-05	0.000277161	Up	R.lapponicum	[P]GO:0002697//regulation of immune effector process;GO:0031347//regulation of defense response;GO:0002833//positive regulation of response to biotic stimulus;GO:1905623//positive regulation of leaf development;GO:0006952//defense response;GO:1902290//positive regulation of defense response to oomycetes;GO:1900426//positive regulation of defense response to bacterium;GO:0051704//multi-organism pr…	molecular_function;biological_process;cellular_component	[C]cellular anatomical entity;intracellular;[P]biological regulation;response to stimulus;multi-organism process;multicellular organismal process;metabolic process;developmental process;[F]catalytic activity;	ko00563//Glycosylphosphatidylinositol (GPI)-anchor biosynthesis;ko01100//Metabolic pathways;ko04626//Plant-pathogen interaction
BGI_novel_G002243		2.12478	9.66e-13	6.38e-11	Up	R.lapponicum	[P]GO:0050691//regulation of defense response to virus by host;GO:0032103//positive regulation of response to external stimulus;GO:0051239//regulation of multicellular organismal process;GO:0002682//regulation of immune system process;GO:0032101//regulation of response to external stimulus;GO:0009605//response to external stimulus;GO:0008152//metabolic process;GO:0051094//positive regulation of d…	cellular_component;molecular_function;biological_process	[C]intracellular;cellular anatomical entity;[P]multicellular organismal process;developmental process;biological regulation;metabolic process;multi-organism process;response to stimulus;[F]catalytic activity;	#N/A
DUH012778.2	EDS1	1.15056	1.85e-08	5.71e-07	Up	R.lapponicum	[P]GO:0051704//multi-organism process;GO:0051707//response to other organism;GO:0002697//regulation of immune effector process;GO:0050691//regulation of defense response to virus by host;GO:0006629//lipid metabolic process;GO:0048583//regulation of response to stimulus;GO:0007275//multicellular organism development;GO:0048584//positive regulation of response to stimulus;GO:0044238//primary metabo…	molecular_function;cellular_component;biological_process	[C]cellular anatomical entity;intracellular;[P]multicellular organismal process;metabolic process;developmental process;biological regulation;response to stimulus;multi-organism process;[F]catalytic activity;	ko04626//Plant-pathogen interaction
DUH016471.1	BRI1	2.27931	2.59e-20	5.03e-18	Up	R.lapponicum	[P]GO:1905393//plant organ formation;GO:0090698//post-embryonic plant morphogenesis;GO:1901701//cellular response to oxygen-containing compound;GO:0006952//defense response;GO:0009908//flower development;GO:0032502//developmental process;GO:0009911//positive regulation of flower development;GO:1905392//plant organ morphogenesis;GO:0051239//regulation of multicellular organismal process;GO:0048582…	cellular_component;molecular_function;biological_process	[C]cellular anatomical entity;intracellular;[P]signaling;multicellular organismal process;reproduction;response to stimulus;biological regulation;cellular process;reproductive process;developmental process;[F]catalytic activity;binding;	ko04075//Plant hormone signal transduction
DUH011305.1	MYBP	1.76707	0.000169999	0.00238692	Up	R.redowskianum	[P]GO:0010468//regulation of gene expression;GO:0048856//anatomical structure development;GO:0009058//biosynthetic process;GO:0034641//cellular nitrogen compound metabolic process;GO:1901360//organic cyclic compound metabolic process;GO:2000112//regulation of cellular macromolecule biosynthetic process;GO:0048731//system development;GO:0010016//shoot system morphogenesis;GO:0016070//RNA metabolic…	cellular_component;molecular_function;biological_process	[C]intracellular;cellular anatomical entity;[P]multicellular organismal process;biological regulation;developmental process;metabolic process;cellular process;[F]transcription regulator activity;binding;	#N/A
DUH000810.1	DELLA	2.37419	0.00119143	0.0119879	Up	R.redowskianum	[P]GO:0009605//response to external stimulus;GO:0044238//primary metabolic process;GO:0008104//protein localization;GO:0050896//response to stimulus;GO:0090610//bundle sheath cell fate specification;GO:1901360//organic cyclic compound metabolic process;GO:0008152//metabolic process;GO:0009606//tropism;GO:0032501//multicellular organismal process;GO:0031326//regulation of cellular biosynthetic pro…	biological_process;molecular_function;cellular_component	[C]cellular anatomical entity;intracellular;[P]response to stimulus;developmental process;localization;metabolic process;multicellular organismal process;biological regulation;cellular process;[F]binding;transcription regulator activity;	ko04075//Plant hormone signal transduction
DUH031671.1	LRPPRC	-1.2791	4.5e-05	0.000768082	Down	R.redowskianum	[P]GO:0010467//gene expression;GO:0016070//RNA metabolic process;GO:0044237//cellular metabolic process;GO:0048827//phyllome development;GO:0048856//anatomical structure development;GO:0099402//plant organ development;GO:0009790//embryo development;GO:0006807//nitrogen compound metabolic process;GO:0090304//nucleic acid metabolic process;GO:0008152//metabolic process;GO:0006725//cellular aromatic…	cellular_component;biological_process;molecular_function	[C]cellular anatomical entity;intracellular;[P]developmental process;cellular process;metabolic process;multicellular organismal process;[F]binding;	#N/A
DUH016471.1	BRI1	2.58089	5.67e-11	2.65e-09	Up	R.redowskianum	[P]GO:1905393//plant organ formation;GO:0090698//post-embryonic plant morphogenesis;GO:1901701//cellular response to oxygen-containing compound;GO:0006952//defense response;GO:0009908//flower development;GO:0032502//developmental process;GO:0009911//positive regulation of flower development;GO:1905392//plant organ morphogenesis;GO:0051239//regulation of multicellular organismal process;GO:0048582…	cellular_component;molecular_function;biological_process	[C]cellular anatomical entity;intracellular;[P]signaling;multicellular organismal process;reproduction;response to stimulus;biological regulation;cellular process;reproductive process;developmental process;[F]catalytic activity;binding;	ko04075//Plant hormone signal transduction
DUH009713.1	dgkA, DGK	-2.51014	2.27e-21	2.51e-19	Down	R.redowskianum	[P]GO:0007186//G protein-coupled receptor signaling pathway;GO:0048856//anatomical structure development;GO:0009987//cellular process;GO:0022622//root system development;GO:0048367//shoot system development;GO:0009611//response to wounding;GO:0006950//response to stress;GO:0050789//regulation of biological process;GO:0051716//cellular response to stimulus;GO:0048731//system development;GO:0099402…	biological_process;molecular_function;cellular_component	[C]intracellular;cellular anatomical entity;[P]biological regulation;signaling;developmental process;cellular process;response to stimulus;multicellular organismal process;[F]binding;catalytic activity;	ko00561//Glycerolipid metabolism;ko01110//Biosynthesis of secondary metabolites;ko04070//Phosphatidylinositol signaling system;ko01100//Metabolic pathways;ko00564//Glycerophospholipid metabolism

## Sheet: Suppl_Tab 5
Supplementary Table 5: Co-annotation of Rhododendron species' DEGs to GO level 3 annotation of related stimuli.
GO_term_mix	Term
GO:0050896	response to stimulus
GO:0006952	defense response
GO:0006950	response to stress
GO:0042221	response to chemical
GO:0009414	response to water deprivation
GO:1901700	response to oxygen-containing compound
GO:0001101	response to acid chemical
GO:0009415	response to water
GO:0010035	response to inorganic substance
GO:0009628	response to abiotic stimulus
GO:0009733	response to auxin
GO:0010033	response to organic substance
GO:0009719	response to endogenous stimulus
GO:0009725	response to hormone
GO:0071495	cellular response to endogenous stimulus
GO:0006979	response to oxidative stress
GO:0009611	response to wounding
GO:0042493	response to drug
GO:0009408	response to heat
GO:0009409	response to cold
GO:0009266	response to temperature stimulus
GO:0009737	response to abscisic acid
GO:0097305	response to alcohol
GO:0033993	response to lipid
GO:0009651	response to salt stress
GO:0006970	response to osmotic stress
GO:0043207	response to external biotic stimulus
GO:0098542	defense response to other organism
GO:0009751	response to salicylic acid
GO:0010200	response to chitin
GO:0050832	defense response to fungus
GO:0009607	response to biotic stimulus
GO:0051707	response to other organism
GO:0014070	response to organic cyclic compound
GO:0042742	defense response to bacterium
GO:0002237	response to molecule of bacterial origin
GO:0009605	response to external stimulus
GO:1901698	response to nitrogen compound
GO:0009620	response to fungus
GO:0009617	response to bacterium
GO:0010243	response to organonitrogen compound
GO:0009991	response to extracellular stimulus
GO:0031667	response to nutrient levels
GO:0042594	response to starvation
GO:0071496	cellular response to external stimulus
GO:0009606	tropism
GO:0009629	response to gravity
GO:0009411	response to UV
GO:0009637	response to blue light
GO:0009624	response to nematode
GO:0009639	response to red or far red light
GO:0009416	response to light stimulus
GO:0009630	gravitropism
GO:0009314	response to radiation
GO:0051606	detection of stimulus
GO:0009723	response to ethylene
GO:0010038	response to metal ion
GO:0006972	hyperosmotic response
GO:0042538	hyperosmotic salinity response
GO:0006955	immune response
GO:0009627	systemic acquired resistance
GO:0009814	defense response, incompatible interaction
GO:0045087	innate immune response
GO:0080167	response to karrikin
GO:0009638	phototropism
GO:0035966	response to topologically incorrect protein
GO:0009636	response to toxic substance

## Sheet: Suppl_Tab 6
Supplementary Table 6: Rhododendron spp. annotated to DEGs about temperature stimuli.
Gene_id	Symbol	Log2FoldChange	pvalue	padj	Change	Rhododendron spp.	GO_term_mix	GO_level1_mix	GO_level2_mix	KEGG_term_mix
DUH000770.1	ANNAT	1.76084	0.000426095	0.00802673	Up	R.aureum	[P]GO:0009408//response to heat;GO:0010033//response to organic substance;GO:1901700//response to oxygen-containing compound;GO:0001101//response to acid chemical;GO:0009414//response to water deprivation;GO:0009409//response to cold;GO:0009266//response to temperature stimulus;GO:0009415//response to water;GO:0009628//response to abiotic stimulus;GO:0042221//response to chemical;GO:0009737//resp…	biological_process;molecular_function;cellular_component	[C]cellular anatomical entity;[P]response to stimulus;[F]binding;	#N/A
DUH021038.1	TOLLIP/CPK	2.77764	0.00082751	0.0138147	Up	R.aureum	[P]GO:0009266//response to temperature stimulus;GO:0009409//response to cold;GO:0006950//response to stress;GO:0050896//response to stimulus;GO:0009628//response to abiotic stimulus;[C]GO:0009506//plasmodesma;GO:0030054//cell junction;GO:0005911//cell-cell junction;GO:0005622//intracellular;GO:0005829//cytosol;GO:0005737//cytoplasm;GO:0055044//symplast;	biological_process;cellular_component	[C]cellular anatomical entity;intracellular;[P]response to stimulus;	ko04626//Plant-pathogen interaction
DUH031130.1	GST, gst	2.74376	1.78e-06	7.81e-05	Up	R.aureum	[P]GO:0098542//defense response to other organism;GO:0006807//nitrogen compound metabolic process;GO:0080167//response to karrikin;GO:0051704//multi-organism process;GO:0009266//response to temperature stimulus;GO:0043603//cellular amide metabolic process;GO:0044237//cellular metabolic process;GO:0009607//response to biotic stimulus;GO:0006950//response to stress;GO:0050896//response to stimulus;…	cellular_component;molecular_function;biological_process	[C]cellular anatomical entity;intracellular;[P]metabolic process;multi-organism process;response to stimulus;cellular process;[F]binding;catalytic activity;	ko00480//Glutathione metabolism
DUH016708.1	HSP90A, htpG	2.27205	8.28e-05	0.000963797	Up	R.lapponicum	[P]GO:0065008//regulation of biological quality;GO:0006950//response to stress;GO:0050821//protein stabilization;GO:0009266//response to temperature stimulus;GO:0065007//biological regulation;GO:0050896//response to stimulus;GO:0033554//cellular response to stress;GO:0034605//cellular response to heat;GO:0031647//regulation of protein stability;GO:0009628//response to abiotic stimulus;GO:0009987/…	molecular_function;cellular_component;biological_process	[C]cellular anatomical entity;protein-containing complex;intracellular;[P]response to stimulus;cellular process;biological regulation;[F]binding;	ko04141//Protein processing in endoplasmic reticulum;ko04626//Plant-pathogen interaction
DUH028415.1		1.32814	0.00432598	0.0253309	Up	R.lapponicum	[P]GO:0009409//response to cold;GO:0009266//response to temperature stimulus;GO:0050896//response to stimulus;GO:0006950//response to stress;GO:0050826//response to freezing;GO:0009628//response to abiotic stimulus;[C]GO:0016020//membrane;GO:0016021//integral component of membrane;GO:0031224//intrinsic component of membrane;	biological_process;cellular_component	[C]cellular anatomical entity;[P]response to stimulus;	#N/A
DUH010789.3	TRMT2A	-1.42968	0.000311386	0.00293285	Down	R.lapponicum	[P]GO:0010467//gene expression;GO:0050896//response to stimulus;GO:0044238//primary metabolic process;GO:0044260//cellular macromolecule metabolic process;GO:0009409//response to cold;GO:0009987//cellular process;GO:0009266//response to temperature stimulus;GO:0071704//organic substance metabolic process;GO:0016070//RNA metabolic process;GO:0034641//cellular nitrogen compound metabolic process;GO…	biological_process;molecular_function	[P]metabolic process;cellular process;response to stimulus;[F]catalytic activity;binding;	#N/A
DUH011800.1	HNRNPA1_3/MSI/ TAF15, NPL3/ TLS, FUS	1.84028	5.69e-12	3.34e-10	Up	R.lapponicum	[P]GO:0050896//response to stimulus;GO:0046890//regulation of lipid biosynthetic process;GO:0050794//regulation of cellular process;GO:0006950//response to stress;GO:0009628//response to abiotic stimulus;GO:0050789//regulation of biological process;GO:0010565//regulation of cellular ketone metabolic process;GO:0019222//regulation of metabolic process;GO:0031323//regulation of cellular metabolic p…	biological_process	[P]biological regulation;response to stimulus;	ko03040//Spliceosome;ko03015//mRNA surveillance pathway;ko03022//Basal transcription factors
DUH015645.1	KCS	-1.01854	0.00115957	0.00865286	Down	R.lapponicum	[P]GO:0010025//wax biosynthetic process;GO:0009888//tissue development;GO:0071840//cellular component organization or biogenesis;GO:0019752//carboxylic acid metabolic process;GO:0032989//cellular component morphogenesis;GO:0006082//organic acid metabolic process;GO:0044238//primary metabolic process;GO:0044706//multi-multicellular organism process;GO:0061458//reproductive system development;GO:00…	cellular_component;molecular_function;biological_process	[C]intracellular;cellular anatomical entity;[P]cellular process;reproduction;response to stimulus;metabolic process;multi-organism process;multicellular organismal process;developmental process;reproductive process;growth;[F]catalytic activity;	ko00062//Fatty acid elongation;ko01100//Metabolic pathways;ko01110//Biosynthesis of secondary metabolites
DUH021038.1	TOLLIP/CPK	-3.07991	0.000246845	0.00241665	Down	R.lapponicum	[P]GO:0009266//response to temperature stimulus;GO:0009409//response to cold;GO:0006950//response to stress;GO:0050896//response to stimulus;GO:0009628//response to abiotic stimulus;[C]GO:0009506//plasmodesma;GO:0030054//cell junction;GO:0005911//cell-cell junction;GO:0005622//intracellular;GO:0005829//cytosol;GO:0005737//cytoplasm;GO:0055044//symplast;	biological_process;cellular_component	[C]cellular anatomical entity;intracellular;[P]response to stimulus;	ko04626//Plant-pathogen interaction
DUH023568.1	MPK3	-2.06426	1.23e-13	9.79e-12	Down	R.lapponicum	[P]GO:1901002//positive regulation of response to salt stress;GO:0009414//response to water deprivation;GO:0006952//defense response;GO:0050832//defense response to fungus;GO:0048584//positive regulation of response to stimulus;GO:0009409//response to cold;GO:0047484//regulation of response to osmotic stress;GO:0050896//response to stimulus;GO:0019222//regulation of metabolic process;GO:0042742//…	molecular_function;biological_process;cellular_component	[C]intracellular;cellular anatomical entity;[P]biological regulation;response to stimulus;multi-organism process;[F]binding;catalytic activity;	ko04016//MAPK signaling pathway - plant
DUH026141.1	DNAJA2	-1.31386	6.95e-05	0.00082849	Down	R.lapponicum	[P]GO:0050896//response to stimulus;GO:0009628//response to abiotic stimulus;GO:0009987//cellular process;GO:0009266//response to temperature stimulus;GO:0006457//protein folding;GO:0006950//response to stress;GO:0009408//response to heat;[F]GO:0005524//ATP binding;GO:0043168//anion binding;GO:0005515//protein binding;GO:0008144//drug binding;GO:0032559//adenyl ribonucleotide binding;GO:0097159//…	molecular_function;biological_process	[P]response to stimulus;cellular process;[F]binding;	ko04141//Protein processing in endoplasmic reticulum
DUH026536.1	NCL, NSR1	-1.2247	6.75e-06	0.000145131	Down	R.redowskianum	[P]GO:0006725//cellular aromatic compound metabolic process;GO:0016071//mRNA metabolic process;GO:0045934//negative regulation of nucleobase-containing compound metabolic process;GO:0080090//regulation of primary metabolic process;GO:1902369//negative regulation of RNA catabolic process;GO:0065008//regulation of biological quality;GO:0051172//negative regulation of nitrogen compound metabolic pro…	molecular_function;cellular_component;biological_process	[C]intracellular;cellular anatomical entity;protein-containing complex;[P]biological regulation;response to stimulus;cellular process;metabolic process;[F]binding;	#N/A
DUH011800.1	HNRNPA1_3/MSI/ TAF15, NPL3/ TLS, FUS	-2.48419	9.02e-27	1.4e-24	Down	R.redowskianum	[P]GO:0050896//response to stimulus;GO:0046890//regulation of lipid biosynthetic process;GO:0050794//regulation of cellular process;GO:0006950//response to stress;GO:0009628//response to abiotic stimulus;GO:0050789//regulation of biological process;GO:0010565//regulation of cellular ketone metabolic process;GO:0019222//regulation of metabolic process;GO:0031323//regulation of cellular metabolic p…	biological_process	[P]biological regulation;response to stimulus;	ko03040//Spliceosome;ko03015//mRNA surveillance pathway;ko03022//Basal transcription factors
DUH002523.1	dnaJ	-1.21654	1.06e-07	3.28e-06	Down	R.redowskianum	[P]GO:0009987//cellular process;GO:0009408//response to heat;GO:0006950//response to stress;GO:0050896//response to stimulus;GO:0006457//protein folding;GO:0009266//response to temperature stimulus;GO:0009628//response to abiotic stimulus;[C]GO:0031967//organelle envelope;GO:0031975//envelope;GO:0043229//intracellular organelle;GO:0009507//chloroplast;GO:0009535//chloroplast thylakoid membrane;GO…	molecular_function;cellular_component;biological_process	[C]cellular anatomical entity;intracellular;[P]cellular process;response to stimulus;[F]binding;	#N/A
DUH013683.1	IRAK4	2.40345	0.000170557	0.00239352	Up	R.redowskianum	[P]GO:0006950//response to stress;GO:0009409//response to cold;GO:0050896//response to stimulus;GO:0009266//response to temperature stimulus;GO:0009628//response to abiotic stimulus;GO:0009631//cold acclimation;[C]GO:0005768//endosome;GO:0097708//intracellular vesicle;GO:0031410//cytoplasmic vesicle;GO:0010008//endosome membrane;GO:0098805//whole membrane;GO:0005622//intracellular;GO:0043226//org…	cellular_component;biological_process;molecular_function	[C]intracellular;cellular anatomical entity;[P]response to stimulus;[F]catalytic activity;binding;	#N/A
DUH023568.1	MPK3	-4.39551	1.36e-58	1.19e-55	Down	R.redowskianum	[P]GO:1901002//positive regulation of response to salt stress;GO:0009414//response to water deprivation;GO:0006952//defense response;GO:0050832//defense response to fungus;GO:0048584//positive regulation of response to stimulus;GO:0009409//response to cold;GO:0047484//regulation of response to osmotic stress;GO:0050896//response to stimulus;GO:0019222//regulation of metabolic process;GO:0042742//…	molecular_function;biological_process;cellular_component	[C]intracellular;cellular anatomical entity;[P]biological regulation;response to stimulus;multi-organism process;[F]binding;catalytic activity;	ko04016//MAPK signaling pathway - plant
DUH011239.1	TCHH	-4.9411	2e-05	0.000374002	Down	R.redowskianum	[P]GO:0006950//response to stress;GO:0042221//response to chemical;GO:0050896//response to stimulus;GO:0010035//response to inorganic substance;GO:0097305//response to alcohol;GO:0009725//response to hormone;GO:0009628//response to abiotic stimulus;GO:0009719//response to endogenous stimulus;GO:0033993//response to lipid;GO:0010033//response to organic substance;GO:0009631//cold acclimation;GO:00…	biological_process;cellular_component	[C]cellular anatomical entity;intracellular;[P]response to stimulus;	#N/A

## Sheet: Suppl_Tab 7
Supplementary Table 7: Rhododendron species annotated to DEGs about damage stimuli.
Gene_id	Symbol	Log2FoldChange	pvalue	padj	Change	Rhododendron spp.	GO_term_mix	GO_level1_mix	GO_level2_mix	KEGG_term_mix
DUH000357.1	JAZ	2.94426	0.000618051	0.0108162	Up	R.aureum	[P]GO:0065007//biological regulation;GO:0031326//regulation of cellular biosynthetic process;GO:0009890//negative regulation of biosynthetic process;GO:0048583//regulation of response to stimulus;GO:0010556//regulation of macromolecule biosynthetic process;GO:0051171//regulation of nitrogen compound metabolic process;GO:2001141//regulation of RNA biosynthetic process;GO:0045934//negative regulati…	molecular_function;biological_process;cellular_component	[C]cellular anatomical entity;intracellular;[P]response to stimulus;biological regulation;[F]transcription regulator activity;	ko04075//Plant hormone signal transduction
DUH001502.1	WRKY33/WRKY2	2.86234	6.97e-05	0.00178071	Up	R.aureum	[P]GO:1903507//negative regulation of nucleic acid-templated transcription;GO:0050794//regulation of cellular process;GO:0009059//macromolecule biosynthetic process;GO:0065007//biological regulation;GO:1903506//regulation of nucleic acid-templated transcription;GO:2001141//regulation of RNA biosynthetic process;GO:0051253//negative regulation of RNA metabolic process;GO:0050896//response to stimu…	cellular_component;biological_process;molecular_function	[C]intracellular;cellular anatomical entity;[P]biological regulation;metabolic process;multi-organism process;cellular process;response to stimulus;[F]transcription regulator activity;binding;	ko04016//MAPK signaling pathway - plant;ko04626//Plant-pathogen interaction
DUH002489.1	WRKY1/ WRKY33	1.16261	6.53e-08	4.34e-06	Up	R.aureum	[P]GO:0043170//macromolecule metabolic process;GO:0010467//gene expression;GO:0044260//cellular macromolecule metabolic process;GO:0044238//primary metabolic process;GO:0046483//heterocycle metabolic process;GO:0009719//response to endogenous stimulus;GO:0050832//defense response to fungus;GO:0019219//regulation of nucleobase-containing compound metabolic process;GO:0010243//response to organonit…	biological_process;molecular_function;cellular_component	[C]cellular anatomical entity;intracellular;[P]metabolic process;response to stimulus;multi-organism process;cellular process;biological regulation;[F]binding;transcription regulator activity;	ko04626//Plant-pathogen interaction;ko04016//MAPK signaling pathway - plant
DUH019202.1	JAZ	2.10196	3.64e-05	0.0010433	Up	R.aureum	[P]GO:0048519//negative regulation of biological process;GO:0031327//negative regulation of cellular biosynthetic process;GO:0065007//biological regulation;GO:0048523//negative regulation of cellular process;GO:0051252//regulation of RNA metabolic process;GO:0080090//regulation of primary metabolic process;GO:0050896//response to stimulus;GO:0010556//regulation of macromolecule biosynthetic proce…	molecular_function;cellular_component;biological_process	[C]cellular anatomical entity;intracellular;[P]response to stimulus;biological regulation;[F]transcription regulator activity;	ko04075//Plant hormone signal transduction
DUH023940.1	ZmJMT(E2.1.1.141)	-2.24646	1.32e-10	1.58e-08	Down	R.aureum	[P]GO:0044281//small molecule metabolic process;GO:0010817//regulation of hormone levels;GO:0009694//jasmonic acid metabolic process;GO:0050896//response to stimulus;GO:0009987//cellular process;GO:0071704//organic substance metabolic process;GO:0019752//carboxylic acid metabolic process;GO:0009611//response to wounding;GO:0065008//regulation of biological quality;GO:0043436//oxoacid metabolic pr…	biological_process;molecular_function	[P]biological regulation;metabolic process;cellular process;response to stimulus;[F]catalytic activity;	ko01110//Biosynthesis of secondary metabolites;ko00592//alpha-Linolenic acid metabolism
DUH008764.1	JAZ	-1.34791	3.11e-11	1.64e-09	Down	R.lapponicum	[P]GO:0009966//regulation of signal transduction;GO:0048523//negative regulation of cellular process;GO:0023051//regulation of signaling;GO:0051171//regulation of nitrogen compound metabolic process;GO:0031327//negative regulation of cellular biosynthetic process;GO:0031326//regulation of cellular biosynthetic process;GO:0009611//response to wounding;GO:0080090//regulation of primary metabolic pr…	molecular_function;biological_process;cellular_component	[C]cellular anatomical entity;intracellular;[P]biological regulation;response to stimulus;[F]transcription regulator activity;	ko04075//Plant hormone signal transduction
DUH019202.1	JAZ	-1.80732	1.21e-19	2.18e-17	Down	R.lapponicum	[P]GO:0048519//negative regulation of biological process;GO:0031327//negative regulation of cellular biosynthetic process;GO:0065007//biological regulation;GO:0048523//negative regulation of cellular process;GO:0051252//regulation of RNA metabolic process;GO:0080090//regulation of primary metabolic process;GO:0050896//response to stimulus;GO:0010556//regulation of macromolecule biosynthetic proce…	molecular_function;cellular_component;biological_process	[C]cellular anatomical entity;intracellular;[P]response to stimulus;biological regulation;[F]transcription regulator activity;	ko04075//Plant hormone signal transduction
DUH000968.1	BUD23	-1.04803	6.65e-08	1.82e-06	Down	R.lapponicum	[P]GO:0006139//nucleobase-containing compound metabolic process;GO:0070476//rRNA (guanine-N7)-methylation;GO:0032501//multicellular organismal process;GO:0009791//post-embryonic development;GO:0048507//meristem development;GO:0043414//macromolecule methylation;GO:0006396//RNA processing;GO:0032502//developmental process;GO:0009611//response to wounding;GO:0098727//maintenance of cell number;GO:00…	cellular_component;biological_process;molecular_function	[C]intracellular;cellular anatomical entity;[P]multicellular organismal process;cellular process;metabolic process;developmental process;response to stimulus;[F]catalytic activity;	#N/A
DUH023940.1	ZmJMT(E2.1.1.141)	1.06103	0.00181257	0.0125116	Up	R.lapponicum	[P]GO:0044281//small molecule metabolic process;GO:0010817//regulation of hormone levels;GO:0009694//jasmonic acid metabolic process;GO:0050896//response to stimulus;GO:0009987//cellular process;GO:0071704//organic substance metabolic process;GO:0019752//carboxylic acid metabolic process;GO:0009611//response to wounding;GO:0065008//regulation of biological quality;GO:0043436//oxoacid metabolic pr…	biological_process;molecular_function	[P]biological regulation;metabolic process;cellular process;response to stimulus;[F]catalytic activity;	ko01110//Biosynthesis of secondary metabolites;ko00592//alpha-Linolenic acid metabolism
DUH002489.1	WRKY1/ WRKY33	-2.2805	7.56e-14	6.11e-12	Down	R.lapponicum	[P]GO:0043170//macromolecule metabolic process;GO:0010467//gene expression;GO:0044260//cellular macromolecule metabolic process;GO:0044238//primary metabolic process;GO:0046483//heterocycle metabolic process;GO:0009719//response to endogenous stimulus;GO:0050832//defense response to fungus;GO:0019219//regulation of nucleobase-containing compound metabolic process;GO:0010243//response to organonit…	biological_process;molecular_function;cellular_component	[C]cellular anatomical entity;intracellular;[P]metabolic process;response to stimulus;multi-organism process;cellular process;biological regulation;[F]binding;transcription regulator activity;	ko04626//Plant-pathogen interaction;ko04016//MAPK signaling pathway - plant
DUH000357.1	JAZ	-6.39998	2.95e-21	3.23e-19	Down	R.redowskianum	[P]GO:0065007//biological regulation;GO:0031326//regulation of cellular biosynthetic process;GO:0009890//negative regulation of biosynthetic process;GO:0048583//regulation of response to stimulus;GO:0010556//regulation of macromolecule biosynthetic process;GO:0051171//regulation of nitrogen compound metabolic process;GO:2001141//regulation of RNA biosynthetic process;GO:0045934//negative regulati…	molecular_function;biological_process;cellular_component	[C]cellular anatomical entity;intracellular;[P]response to stimulus;biological regulation;[F]transcription regulator activity;	ko04075//Plant hormone signal transduction
DUH008764.1	JAZ	-4.88385	1.09e-55	8.95e-53	Down	R.redowskianum	[P]GO:0009966//regulation of signal transduction;GO:0048523//negative regulation of cellular process;GO:0023051//regulation of signaling;GO:0051171//regulation of nitrogen compound metabolic process;GO:0031327//negative regulation of cellular biosynthetic process;GO:0031326//regulation of cellular biosynthetic process;GO:0009611//response to wounding;GO:0080090//regulation of primary metabolic pr…	molecular_function;biological_process;cellular_component	[C]cellular anatomical entity;intracellular;[P]biological regulation;response to stimulus;[F]transcription regulator activity;	ko04075//Plant hormone signal transduction
DUH000508.3	VEP1	-1.09317	0.000208964	0.00284586	Down	R.redowskianum	[P]GO:0006950//response to stress;GO:0007275//multicellular organism development;GO:0007389//pattern specification process;GO:0044238//primary metabolic process;GO:0008152//metabolic process;GO:0048856//anatomical structure development;GO:0003002//regionalization;GO:0071704//organic substance metabolic process;GO:0032502//developmental process;GO:0006629//lipid metabolic process;GO:0009611//respo…	cellular_component;molecular_function;biological_process	[C]intracellular;[P]developmental process;multicellular organismal process;metabolic process;response to stimulus;[F]binding;catalytic activity;	#N/A
DUH019202.1	JAZ	-4.12105	1.91e-51	1.3e-48	Down	R.redowskianum	[P]GO:0048519//negative regulation of biological process;GO:0031327//negative regulation of cellular biosynthetic process;GO:0065007//biological regulation;GO:0048523//negative regulation of cellular process;GO:0051252//regulation of RNA metabolic process;GO:0080090//regulation of primary metabolic process;GO:0050896//response to stimulus;GO:0010556//regulation of macromolecule biosynthetic proce…	molecular_function;cellular_component;biological_process	[C]cellular anatomical entity;intracellular;[P]response to stimulus;biological regulation;[F]transcription regulator activity;	ko04075//Plant hormone signal transduction
DUH001502.1	WRKY33/WRKY2	-6.54361	5.42e-10	2.26e-08	Down	R.redowskianum	[P]GO:1903507//negative regulation of nucleic acid-templated transcription;GO:0050794//regulation of cellular process;GO:0009059//macromolecule biosynthetic process;GO:0065007//biological regulation;GO:1903506//regulation of nucleic acid-templated transcription;GO:2001141//regulation of RNA biosynthetic process;GO:0051253//negative regulation of RNA metabolic process;GO:0050896//response to stimu…	cellular_component;biological_process;molecular_function	[C]intracellular;cellular anatomical entity;[P]biological regulation;metabolic process;multi-organism process;cellular process;response to stimulus;[F]transcription regulator activity;binding;	ko04016//MAPK signaling pathway - plant;ko04626//Plant-pathogen interaction
DUH016486.1		2.03834	6.07e-11	2.83e-09	Up	R.redowskianum	[P]GO:0009611//response to wounding;GO:0009644//response to high light intensity;GO:0070141//response to UV-A;GO:0051716//cellular response to stimulus;GO:0071486//cellular response to high light intensity;GO:0050896//response to stimulus;GO:0071214//cellular response to abiotic stimulus;GO:0009411//response to UV;GO:0009642//response to light intensity;GO:0071482//cellular response to light stim…	cellular_component;biological_process	[C]cellular anatomical entity;intracellular;[P]cellular process;response to stimulus;	#N/A
DUH018233.1	GRIP	-1.05948	0.000438385	0.00531791	Down	R.redowskianum	[P]GO:0002682//regulation of immune system process;GO:0071229//cellular response to acid chemical;GO:0050789//regulation of biological process;GO:0098542//defense response to other organism;GO:0051704//multi-organism process;GO:0002252//immune effector process;GO:0042221//response to chemical;GO:0050776//regulation of immune response;GO:0006950//response to stress;GO:0071495//cellular response to…	biological_process;molecular_function;cellular_component	[C]cellular anatomical entity;[P]multi-organism process;immune system process;cellular process;biological regulation;response to stimulus;signaling;[F]molecular transducer activity;transporter activity;	#N/A
DUH009713.1	dgkA, DGK	-2.51014	2.27e-21	2.51e-19	Down	R.redowskianum	[P]GO:0007186//G protein-coupled receptor signaling pathway;GO:0048856//anatomical structure development;GO:0009987//cellular process;GO:0022622//root system development;GO:0048367//shoot system development;GO:0009611//response to wounding;GO:0006950//response to stress;GO:0050789//regulation of biological process;GO:0051716//cellular response to stimulus;GO:0048731//system development;GO:0099402…	biological_process;molecular_function;cellular_component	[C]intracellular;cellular anatomical entity;[P]biological regulation;signaling;developmental process;cellular process;response to stimulus;multicellular organismal process;[F]binding;catalytic activity;	ko00561//Glycerolipid metabolism;ko01110//Biosynthesis of secondary metabolites;ko04070//Phosphatidylinositol signaling system;ko01100//Metabolic pathways;ko00564//Glycerophospholipid metabolism
DUH002489.1	WRKY1/ WRKY33	-4.79139	9.34e-44	3.58e-41	Down	R.redowskianum	[P]GO:0043170//macromolecule metabolic process;GO:0010467//gene expression;GO:0044260//cellular macromolecule metabolic process;GO:0044238//primary metabolic process;GO:0046483//heterocycle metabolic process;GO:0009719//response to endogenous stimulus;GO:0050832//defense response to fungus;GO:0019219//regulation of nucleobase-containing compound metabolic process;GO:0010243//response to organonit…	biological_process;molecular_function;cellular_component	[C]cellular anatomical entity;intracellular;[P]metabolic process;response to stimulus;multi-organism process;cellular process;biological regulation;[F]binding;transcription regulator activity;	ko04626//Plant-pathogen interaction;ko04016//MAPK signaling pathway - plant
DUH024829.1	JAZ	1.27777	1.18e-05	0.000237859	Up	R.redowskianum	[P]GO:0031323//regulation of cellular metabolic process;GO:0065007//biological regulation;GO:0009890//negative regulation of biosynthetic process;GO:1903507//negative regulation of nucleic acid-templated transcription;GO:0031347//regulation of defense response;GO:0010558//negative regulation of macromolecule biosynthetic process;GO:0010556//regulation of macromolecule biosynthetic process;GO:2000…	cellular_component;molecular_function;biological_process	[C]cellular anatomical entity;intracellular;[P]biological regulation;response to stimulus;[F]transcription regulator activity;	ko04075//Plant hormone signal transduction

## Sheet: Suppl_Tab 8
Supplementary Table 8: Rhododendron species annotated to DEGs about UV stimulation.
Gene_id	Symbol	Log2FoldChange	pvalue	padj	Change	Rhododendron spp.	GO_term_mix	GO_level1_mix	GO_level2_mix	KEGG_term_mix
DUH008966.1	ABCB1, CD243	1.15194	1.42e-06	6.38e-05	Up	R.aureum	[P]GO:0060918//auxin transport;GO:0010817//regulation of hormone levels;GO:0009987//cellular process;GO:0009914//hormone transport;GO:0009628//response to abiotic stimulus;GO:0009606//tropism;GO:0051179//localization;GO:0009926//auxin polar transport;GO:0003006//developmental process involved in reproduction;GO:0048856//anatomical structure development;GO:0043207//response to external biotic stim…	cellular_component;molecular_function;biological_process	[C]cellular anatomical entity;[P]response to stimulus;developmental process;reproduction;multicellular organismal process;cellular process;biological regulation;localization;reproductive process;multi-organism process;[F]transporter activity;binding;catalytic activity;	ko02010//ABC transporters
DUH008966.1	ABCB1, CD243	1.28005	9.12e-11	4.42e-09	Up	R.lapponicum	[P]GO:0060918//auxin transport;GO:0010817//regulation of hormone levels;GO:0009987//cellular process;GO:0009914//hormone transport;GO:0009628//response to abiotic stimulus;GO:0009606//tropism;GO:0051179//localization;GO:0009926//auxin polar transport;GO:0003006//developmental process involved in reproduction;GO:0048856//anatomical structure development;GO:0043207//response to external biotic stim…	cellular_component;molecular_function;biological_process	[C]cellular anatomical entity;[P]response to stimulus;developmental process;reproduction;multicellular organismal process;cellular process;biological regulation;localization;reproductive process;multi-organism process;[F]transporter activity;binding;catalytic activity;	ko02010//ABC transporters
DUH016471.1	BRI1	2.27931	2.59e-20	5.03e-18	Up	R.lapponicum	[P]GO:1905393//plant organ formation;GO:0090698//post-embryonic plant morphogenesis;GO:1901701//cellular response to oxygen-containing compound;GO:0006952//defense response;GO:0009908//flower development;GO:0032502//developmental process;GO:0009911//positive regulation of flower development;GO:1905392//plant organ morphogenesis;GO:0051239//regulation of multicellular organismal process;GO:0048582…	cellular_component;molecular_function;biological_process	[C]cellular anatomical entity;intracellular;[P]signaling;multicellular organismal process;reproduction;response to stimulus;biological regulation;cellular process;reproductive process;developmental process;[F]catalytic activity;binding;	ko04075//Plant hormone signal transduction
DUH016486.1		2.03834	6.07e-11	2.83e-09	Up	R.redowskianum	[P]GO:0009611//response to wounding;GO:0009644//response to high light intensity;GO:0070141//response to UV-A;GO:0051716//cellular response to stimulus;GO:0071486//cellular response to high light intensity;GO:0050896//response to stimulus;GO:0071214//cellular response to abiotic stimulus;GO:0009411//response to UV;GO:0009642//response to light intensity;GO:0071482//cellular response to light stim…	cellular_component;biological_process	[C]cellular anatomical entity;intracellular;[P]cellular process;response to stimulus;	#N/A
DUH016471.1	BRI1	2.58089	5.67e-11	2.65e-09	Up	R.redowskianum	[P]GO:1905393//plant organ formation;GO:0090698//post-embryonic plant morphogenesis;GO:1901701//cellular response to oxygen-containing compound;GO:0006952//defense response;GO:0009908//flower development;GO:0032502//developmental process;GO:0009911//positive regulation of flower development;GO:1905392//plant organ morphogenesis;GO:0051239//regulation of multicellular organismal process;GO:0048582…	cellular_component;molecular_function;biological_process	[C]cellular anatomical entity;intracellular;[P]signaling;multicellular organismal process;reproduction;response to stimulus;biological regulation;cellular process;reproductive process;developmental process;[F]catalytic activity;binding;	ko04075//Plant hormone signal transduction

## Sheet: Suppl_Tab 9
Supplementary Table 9: Rhododendron species annotated to DEGs about osmotic stress stimulation.
Gene_id	Symbol	Log2FoldChange	pvalue	padj	Change	Rhododendron spp.	GO_term_mix	GO_level1_mix	GO_level2_mix	KEGG_term_mix
DUH000770.1	ANNAT	1.76084	0.000426095	0.00802673	Up	R.aureum	[P]GO:0009408//response to heat;GO:0010033//response to organic substance;GO:1901700//response to oxygen-containing compound;GO:0001101//response to acid chemical;GO:0009414//response to water deprivation;GO:0009409//response to cold;GO:0009266//response to temperature stimulus;GO:0009415//response to water;GO:0009628//response to abiotic stimulus;GO:0042221//response to chemical;GO:0009737//resp…	biological_process;molecular_function;cellular_component	[C]cellular anatomical entity;[P]response to stimulus;[F]binding;	#N/A
DUH022576.1	ADCK, ABC1/CABIN1/ KCS/ E1.10.3.2	1.18321	1.27e-06	5.77e-05	Up	R.aureum	[P]GO:0071704//organic substance metabolic process;GO:0033993//response to lipid;GO:0006351//transcription, DNA-templated;GO:0009628//response to abiotic stimulus;GO:0009753//response to jasmonic acid;GO:0032774//RNA biosynthetic process;GO:0044260//cellular macromolecule metabolic process;GO:0009889//regulation of biosynthetic process;GO:0009751//response to salicylic acid;GO:0090304//nucleic ac…	biological_process;cellular_component;molecular_function	[C]intracellular;cellular anatomical entity;[P]cellular process;response to stimulus;metabolic process;biological regulation;[F]binding;	ko00062//Fatty acid elongation;ko01100//Metabolic pathways;ko01110//Biosynthesis of secondary metabolites
DUH023578.1	EREBP	2.10393	1.47e-06	6.6e-05	Up	R.aureum	[P]GO:0043170//macromolecule metabolic process;GO:0071704//organic substance metabolic process;GO:0010467//gene expression;GO:0034641//cellular nitrogen compound metabolic process;GO:0008152//metabolic process;GO:0009415//response to water;GO:0042221//response to chemical;GO:0044238//primary metabolic process;GO:0046483//heterocycle metabolic process;GO:0010035//response to inorganic substance;GO…	cellular_component;biological_process;molecular_function	[C]cellular anatomical entity;intracellular;[P]cellular process;metabolic process;response to stimulus;[F]binding;transcription regulator activity;	#N/A
DUH031130.1	GST, gst	2.74376	1.78e-06	7.81e-05	Up	R.aureum	[P]GO:0098542//defense response to other organism;GO:0006807//nitrogen compound metabolic process;GO:0080167//response to karrikin;GO:0051704//multi-organism process;GO:0009266//response to temperature stimulus;GO:0043603//cellular amide metabolic process;GO:0044237//cellular metabolic process;GO:0009607//response to biotic stimulus;GO:0006950//response to stress;GO:0050896//response to stimulus;…	cellular_component;molecular_function;biological_process	[C]cellular anatomical entity;intracellular;[P]metabolic process;multi-organism process;response to stimulus;cellular process;[F]binding;catalytic activity;	ko00480//Glutathione metabolism
DUH007372.1	TUBB	1.00561	0.00863594	0.0435108	Up	R.lapponicum	[P]GO:0009987//cellular process;GO:0009651//response to salt stress;GO:0006950//response to stress;GO:0050896//response to stimulus;GO:0009628//response to abiotic stimulus;GO:0007017//microtubule-based process;GO:0006970//response to osmotic stress;[C]GO:0099080//supramolecular complex;GO:0005737//cytoplasm;GO:0099513//polymeric cytoskeletal fiber;GO:0043229//intracellular organelle;GO:0043226//…	biological_process;cellular_component;molecular_function	[C]intracellular;cellular anatomical entity;[P]cellular process;response to stimulus;[F]catalytic activity;binding;structural molecule activity;	ko04145//Phagosome
DUH006242.1	EREBP	-2.17245	1.09e-09	4.23e-08	Down	R.lapponicum	[P]GO:0032502//developmental process;GO:0009987//cellular process;GO:0050789//regulation of biological process;GO:0071310//cellular response to organic substance;GO:0048731//system development;GO:0010228//vegetative to reproductive phase transition of meristem;GO:0051239//regulation of multicellular organismal process;GO:0048580//regulation of post-embryonic development;GO:0007165//signal transdu…	biological_process;cellular_component	[C]cellular anatomical entity;intracellular;[P]reproduction;response to stimulus;biological regulation;multicellular organismal process;cellular process;reproductive process;signaling;developmental process;	#N/A
DUH023578.1	EREBP	-2.05141	3.85e-06	6.71e-05	Down	R.lapponicum	[P]GO:0043170//macromolecule metabolic process;GO:0071704//organic substance metabolic process;GO:0010467//gene expression;GO:0034641//cellular nitrogen compound metabolic process;GO:0008152//metabolic process;GO:0009415//response to water;GO:0042221//response to chemical;GO:0044238//primary metabolic process;GO:0046483//heterocycle metabolic process;GO:0010035//response to inorganic substance;GO…	cellular_component;biological_process;molecular_function	[C]cellular anatomical entity;intracellular;[P]cellular process;metabolic process;response to stimulus;[F]binding;transcription regulator activity;	#N/A
DUH006242.1		-2.23545	0.00657649	0.0453042	Down	R.redowskianum	[P]GO:0032502//developmental process;GO:0009987//cellular process;GO:0050789//regulation of biological process;GO:0071310//cellular response to organic substance;GO:0048731//system development;GO:0010228//vegetative to reproductive phase transition of meristem;GO:0051239//regulation of multicellular organismal process;GO:0048580//regulation of post-embryonic development;GO:0007165//signal transdu…	biological_process;cellular_component	[C]cellular anatomical entity;intracellular;[P]reproduction;response to stimulus;biological regulation;multicellular organismal process;cellular process;reproductive process;signaling;developmental process;	#N/A
DUH010901.1	PRKAA, AMPK	-2.92604	3.6e-34	8.89e-32	Down	R.redowskianum	[P]GO:0050789//regulation of biological process;GO:0007165//signal transduction;GO:0009987//cellular process;GO:0023052//signaling;GO:0071470//cellular response to osmotic stress;GO:0043412//macromolecule modification;GO:0016310//phosphorylation;GO:0006793//phosphorus metabolic process;GO:0008152//metabolic process;GO:0035556//intracellular signal transduction;GO:0050794//regulation of cellular p…	molecular_function;cellular_component;biological_process	[C]intracellular;cellular anatomical entity;[P]cellular process;response to stimulus;signaling;metabolic process;biological regulation;[F]binding;catalytic activity;	#N/A
DUH024629.1		1.46396	1.11e-05	0.000225738	Up	R.redowskianum	[P]GO:0006950//response to stress;GO:0097305//response to alcohol;GO:0042221//response to chemical;GO:0009725//response to hormone;GO:0010033//response to organic substance;GO:0009651//response to salt stress;GO:0009628//response to abiotic stimulus;GO:0033993//response to lipid;GO:0006970//response to osmotic stress;GO:0009737//response to abscisic acid;GO:0001101//response to acid chemical;GO:1…	biological_process	[P]response to stimulus;	#N/A
DUH013632.1	DELLA	1.49478	4.31e-11	2.06e-09	Up	R.redowskianum	[P]GO:0048581//negative regulation of post-embryonic development;GO:0048585//negative regulation of response to stimulus;GO:0050793//regulation of developmental process;GO:0071229//cellular response to acid chemical;GO:0034654//nucleobase-containing compound biosynthetic process;GO:0023052//signaling;GO:0035690//cellular response to drug;GO:0031323//regulation of cellular metabolic process;GO:000…	molecular_function;biological_process;cellular_component	[C]cellular anatomical entity;intracellular;[P]response to stimulus;biological regulation;cellular process;metabolic process;signaling;[F]transcription regulator activity;binding;	ko04075//Plant hormone signal transduction
DUH022576.1	ADCK, ABC1/CABIN1/ KCS/ E1.10.3.2	1.12154	9.36e-06	0.000193833	Up	R.redowskianum	[P]GO:0071704//organic substance metabolic process;GO:0033993//response to lipid;GO:0006351//transcription, DNA-templated;GO:0009628//response to abiotic stimulus;GO:0009753//response to jasmonic acid;GO:0032774//RNA biosynthetic process;GO:0044260//cellular macromolecule metabolic process;GO:0009889//regulation of biosynthetic process;GO:0009751//response to salicylic acid;GO:0090304//nucleic ac…	biological_process;cellular_component;molecular_function	[C]intracellular;cellular anatomical entity;[P]cellular process;response to stimulus;metabolic process;biological regulation;[F]binding;	ko00062//Fatty acid elongation;ko01100//Metabolic pathways;ko01110//Biosynthesis of secondary metabolites
DUH012050.1	E2.4.2.24	4.00354	0.000961805	0.0101625	Up	R.redowskianum	[P]GO:0000911//cytokinesis by cell plate formation;GO:0010035//response to inorganic substance;GO:0044260//cellular macromolecule metabolic process;GO:0000910//cytokinesis;GO:0071669//plant-type cell wall organization or biogenesis;GO:0044249//cellular biosynthetic process;GO:0000278//mitotic cell cycle;GO:0050896//response to stimulus;GO:0048367//shoot system development;GO:0071840//cellular com…	molecular_function;cellular_component;biological_process	[C]cellular anatomical entity;intracellular;[P]metabolic process;developmental process;response to stimulus;cellular process;multicellular organismal process;[F]catalytic activity;	ko00520//Amino sugar and nucleotide sugar metabolism;ko01100//Metabolic pathways
DUH015949.1	TUBB	1.25321	0.00261416	0.0221211	Up	R.redowskianum	[P]GO:0006970//response to osmotic stress;GO:0009651//response to salt stress;GO:0009987//cellular process;GO:0050896//response to stimulus;GO:0007017//microtubule-based process;GO:0006950//response to stress;GO:0009628//response to abiotic stimulus;[C]GO:0005874//microtubule;GO:0016020//membrane;GO:0099512//supramolecular fiber;GO:0005856//cytoskeleton;GO:0005737//cytoplasm;GO:0012505//endomembr…	biological_process;molecular_function;cellular_component	[C]intracellular;cellular anatomical entity;[P]cellular process;response to stimulus;[F]structural molecule activity;catalytic activity;binding;	ko04145//Phagosome

## Sheet: Suppl_Tab 10
Supplementary Table 10: Uniquely annotation to GO level 3 about stimuli in R.aureum.
GO_term_mix	Term
GO:0010218	response to far red light
GO:0009583	detection of light stimulus
GO:0010044	response to aluminum ion
GO:0048571	long-day photoperiodism

[truncated: 7 more sheets: Suppl_Tab 11, Suppl_Tab 12, Suppl_Tab 13, Suppl_Tab 14, Suppl_Tab 15, Suppl_Tab 16, Suppl_Tab 17]
